# Supplementary material for: PepPSy: a web server to prioritize gene products in experimental and biocuration workflows
Source: Database (Oxford). 2016 May 12;2016:baw070. doi: 10.1093/database/baw070 (PMC4865363; doi:10.1093/database/baw070)
Supplement: Supplementary Data [file supp_baw070_Supplementary-Table-1.xlsx]

## Sheet: Feuil1
No.	Sample name	Tissue/Cell type	Data source	Series ID	Study title	GEO Sample ID	Author description	File name	Sample age	Time point	Technology	Array platform	Platform ID	Additional information/ comments
1	accumbens_1	accumbens	NCBI GEO	GSE7307	Human body index - transcriptional profiling	GSM175849	Accumbens 1 Normal	GSM175849.CEL	Adult	-	Affymetrix	[HG-U133_Plus_2] Affymetrix Human Genome U133 Plus 2.0 Array	GPL570	-
2	accumbens_10	accumbens	NCBI GEO	GSE7307	Human body index - transcriptional profiling	GSM176364	Accumbens P6 Normal	GSM176364.CEL	Adult	-	Affymetrix	[HG-U133_Plus_2] Affymetrix Human Genome U133 Plus 2.0 Array	GPL570	-
3	accumbens_11	accumbens	NCBI GEO	GSE7307	Human body index - transcriptional profiling	GSM176366	Accumbens P7 Normal	GSM176366.CEL	Adult	-	Affymetrix	[HG-U133_Plus_2] Affymetrix Human Genome U133 Plus 2.0 Array	GPL570	-
4	accumbens_12	accumbens	NCBI GEO	GSE7307	Human body index - transcriptional profiling	GSM176370	Accumbens P8 Normal	GSM176370.CEL	Adult	-	Affymetrix	[HG-U133_Plus_2] Affymetrix Human Genome U133 Plus 2.0 Array	GPL570	-
5	accumbens_13	accumbens	NCBI GEO	GSE7307	Human body index - transcriptional profiling	GSM176373	Accumbens P9 Normal	GSM176373.CEL	Adult	-	Affymetrix	[HG-U133_Plus_2] Affymetrix Human Genome U133 Plus 2.0 Array	GPL570	-
6	accumbens_14	accumbens	NCBI GEO	GSE7307	Human body index - transcriptional profiling	GSM176379	Accumbens P10 Normal	GSM176379.CEL	Adult	-	Affymetrix	[HG-U133_Plus_2] Affymetrix Human Genome U133 Plus 2.0 Array	GPL570	-
7	accumbens_2	accumbens	NCBI GEO	GSE7307	Human body index - transcriptional profiling	GSM175850	Accumbens 2 Normal	GSM175850.CEL	Adult	-	Affymetrix	[HG-U133_Plus_2] Affymetrix Human Genome U133 Plus 2.0 Array	GPL570	-
8	accumbens_3	accumbens	NCBI GEO	GSE7307	Human body index - transcriptional profiling	GSM175851	Accumbens 3 Normal	GSM175851.CEL	Adult	-	Affymetrix	[HG-U133_Plus_2] Affymetrix Human Genome U133 Plus 2.0 Array	GPL570	-
9	accumbens_4	accumbens	NCBI GEO	GSE7307	Human body index - transcriptional profiling	GSM176047	Accumbens 5 Normal	GSM176047.CEL	Adult	-	Affymetrix	[HG-U133_Plus_2] Affymetrix Human Genome U133 Plus 2.0 Array	GPL570	-
10	accumbens_5	accumbens	NCBI GEO	GSE7307	Human body index - transcriptional profiling	GSM176153	Accumbens 7 Normal	GSM176153.CEL	Adult	-	Affymetrix	[HG-U133_Plus_2] Affymetrix Human Genome U133 Plus 2.0 Array	GPL570	-
11	accumbens_6	accumbens	NCBI GEO	GSE7307	Human body index - transcriptional profiling	GSM176154	Accumbens 8 Normal	GSM176154.CEL	Adult	-	Affymetrix	[HG-U133_Plus_2] Affymetrix Human Genome U133 Plus 2.0 Array	GPL570	-
12	accumbens_7	accumbens	NCBI GEO	GSE7307	Human body index - transcriptional profiling	GSM176155	Accumbens 9 Normal	GSM176155.CEL	Adult	-	Affymetrix	[HG-U133_Plus_2] Affymetrix Human Genome U133 Plus 2.0 Array	GPL570	-
13	accumbens_8	accumbens	NCBI GEO	GSE7307	Human body index - transcriptional profiling	GSM176156	Accumbens 10 Normal	GSM176156.CEL	Adult	-	Affymetrix	[HG-U133_Plus_2] Affymetrix Human Genome U133 Plus 2.0 Array	GPL570	-
14	accumbens_9	accumbens	NCBI GEO	GSE7307	Human body index - transcriptional profiling	GSM176357	Accumbens P5 Normal	GSM176357.CEL	Adult	-	Affymetrix	[HG-U133_Plus_2] Affymetrix Human Genome U133 Plus 2.0 Array	GPL570	-
15	adipose_tissue_1	adipose_tissue	NCBI GEO	GSE7307	Human body index - transcriptional profiling	GSM175834	Adipose Tissue Omental 1 Normal	GSM175834.CEL	Adult	-	Affymetrix	[HG-U133_Plus_2] Affymetrix Human Genome U133 Plus 2.0 Array	GPL570	-
16	adipose_tissue_2	adipose_tissue	NCBI GEO	GSE7307	Human body index - transcriptional profiling	GSM175835	Adipose Tissue Omental 2 Normal	GSM175835.CEL	Adult	-	Affymetrix	[HG-U133_Plus_2] Affymetrix Human Genome U133 Plus 2.0 Array	GPL570	-
17	adipose_tissue_3	adipose_tissue	NCBI GEO	GSE7307	Human body index - transcriptional profiling	GSM175836	Adipose Tissue Omental 3 Normal	GSM175836.CEL	Adult	-	Affymetrix	[HG-U133_Plus_2] Affymetrix Human Genome U133 Plus 2.0 Array	GPL570	-
18	adipose_tissue_4	adipose_tissue	NCBI GEO	GSE7307	Human body index - transcriptional profiling	GSM175837	Adipose Tissue Omental 4 Normal	GSM175837.CEL	Adult	-	Affymetrix	[HG-U133_Plus_2] Affymetrix Human Genome U133 Plus 2.0 Array	GPL570	-
19	adipose_tissue_5	adipose_tissue	NCBI GEO	GSE7307	Human body index - transcriptional profiling	GSM175994	Adipose Tissue 3 Normal	GSM175994.CEL	Adult	-	Affymetrix	[HG-U133_Plus_2] Affymetrix Human Genome U133 Plus 2.0 Array	GPL570	-
20	adipose_tissue_6	adipose_tissue	NCBI GEO	GSE7307	Human body index - transcriptional profiling	GSM176027	Adipose Tissue 4 Normal	GSM176027.CEL	Adult	-	Affymetrix	[HG-U133_Plus_2] Affymetrix Human Genome U133 Plus 2.0 Array	GPL570	-
21	adipose_tissue_7	adipose_tissue	NCBI GEO	GSE7307	Human body index - transcriptional profiling	GSM176118	Adipose Tissue 5 Normal	GSM176118.CEL	Adult	-	Affymetrix	[HG-U133_Plus_2] Affymetrix Human Genome U133 Plus 2.0 Array	GPL570	-
22	adipose_tissue_subcutaneous_1	adipose_tissue_subcutaneous	NCBI GEO	GSE7307	Human body index - transcriptional profiling	GSM176028	Adipose Tissue Subcutaneous 4 Normal	GSM176028.CEL	Adult	-	Affymetrix	[HG-U133_Plus_2] Affymetrix Human Genome U133 Plus 2.0 Array	GPL570	-
23	adipose_tissue_subcutaneous_2	adipose_tissue_subcutaneous	NCBI GEO	GSE7307	Human body index - transcriptional profiling	GSM176119	Adipose Tissue Subcutaneous 5 Normal	GSM176119.CEL	Adult	-	Affymetrix	[HG-U133_Plus_2] Affymetrix Human Genome U133 Plus 2.0 Array	GPL570	-
24	adipose_tissue_subcutaneous_3	adipose_tissue_subcutaneous	NCBI GEO	GSE7307	Human body index - transcriptional profiling	GSM176121	Adipose Tissue Subcutaneous 6 Normal	GSM176121.CEL	Adult	-	Affymetrix	[HG-U133_Plus_2] Affymetrix Human Genome U133 Plus 2.0 Array	GPL570	-
25	adrenal_gland_cortex_1	adrenal_gland_cortex	NCBI GEO	GSE7307	Human body index - transcriptional profiling	GSM176407	Adrenal Gland Cortex 1 Normal	GSM176407.CEL	Adult	-	Affymetrix	[HG-U133_Plus_2] Affymetrix Human Genome U133 Plus 2.0 Array	GPL570	-
26	adrenal_gland_cortex_2	adrenal_gland_cortex	NCBI GEO	GSE7307	Human body index - transcriptional profiling	GSM176408	Adrenal Gland Cortex 2 Normal	GSM176408.CEL	Adult	-	Affymetrix	[HG-U133_Plus_2] Affymetrix Human Genome U133 Plus 2.0 Array	GPL570	-
27	adrenal_gland_cortex_3	adrenal_gland_cortex	NCBI GEO	GSE7307	Human body index - transcriptional profiling	GSM176409	Adrenal Gland Cortex 3 Normal	GSM176409.CEL	Adult	-	Affymetrix	[HG-U133_Plus_2] Affymetrix Human Genome U133 Plus 2.0 Array	GPL570	-
28	adrenal_gland_cortex_4	adrenal_gland_cortex	NCBI GEO	GSE7307	Human body index - transcriptional profiling	GSM176410	Adrenal Gland Cortex 4 Normal	GSM176410.CEL	Adult	-	Affymetrix	[HG-U133_Plus_2] Affymetrix Human Genome U133 Plus 2.0 Array	GPL570	-
29	amygdala_1	amygdala	NCBI GEO	GSE7307	Human body index - transcriptional profiling	GSM175842	Amygdala 1 Normal	GSM175842.CEL	Adult	-	Affymetrix	[HG-U133_Plus_2] Affymetrix Human Genome U133 Plus 2.0 Array	GPL570	-
30	amygdala_2	amygdala	NCBI GEO	GSE7307	Human body index - transcriptional profiling	GSM175843	Amygdala 2 Normal	GSM175843.CEL	Adult	-	Affymetrix	[HG-U133_Plus_2] Affymetrix Human Genome U133 Plus 2.0 Array	GPL570	-
31	amygdala_3	amygdala	NCBI GEO	GSE7307	Human body index - transcriptional profiling	GSM175844	Amygdala 3 Normal	GSM175844.CEL	Adult	-	Affymetrix	[HG-U133_Plus_2] Affymetrix Human Genome U133 Plus 2.0 Array	GPL570	-
32	amygdala_4	amygdala	NCBI GEO	GSE7307	Human body index - transcriptional profiling	GSM175845	Amygdala 4 Normal	GSM175845.CEL	Adult	-	Affymetrix	[HG-U133_Plus_2] Affymetrix Human Genome U133 Plus 2.0 Array	GPL570	-
33	amygdala_5	amygdala	NCBI GEO	GSE7307	Human body index - transcriptional profiling	GSM176045	Amygdala 5 Normal	GSM176045.CEL	Adult	-	Affymetrix	[HG-U133_Plus_2] Affymetrix Human Genome U133 Plus 2.0 Array	GPL570	-
34	amygdala_6	amygdala	NCBI GEO	GSE7307	Human body index - transcriptional profiling	GSM176147	Amygdala 8 Normal	GSM176147.CEL	Adult	-	Affymetrix	[HG-U133_Plus_2] Affymetrix Human Genome U133 Plus 2.0 Array	GPL570	-
35	amygdala_7	amygdala	NCBI GEO	GSE7307	Human body index - transcriptional profiling	GSM176148	Amygdala 9 Normal	GSM176148.CEL	Adult	-	Affymetrix	[HG-U133_Plus_2] Affymetrix Human Genome U133 Plus 2.0 Array	GPL570	-
36	amygdala_8	amygdala	NCBI GEO	GSE7307	Human body index - transcriptional profiling	GSM176149	Amygdala 10 Normal	GSM176149.CEL	Adult	-	Affymetrix	[HG-U133_Plus_2] Affymetrix Human Genome U133 Plus 2.0 Array	GPL570	-
37	aorta_1	aorta	NCBI GEO	GSE7307	Human body index - transcriptional profiling	GSM176016	Aorta 2 Normal	GSM176016.CEL	Adult	-	Affymetrix	[HG-U133_Plus_2] Affymetrix Human Genome U133 Plus 2.0 Array	GPL570	-
38	aorta_2	aorta	NCBI GEO	GSE7307	Human body index - transcriptional profiling	GSM176112	Aorta 3 Normal	GSM176112.CEL	Adult	-	Affymetrix	[HG-U133_Plus_2] Affymetrix Human Genome U133 Plus 2.0 Array	GPL570	-
39	aorta_3	aorta	NCBI GEO	GSE7307	Human body index - transcriptional profiling	GSM176263	Aorta 4 Normal	GSM176263.CEL	Adult	-	Affymetrix	[HG-U133_Plus_2] Affymetrix Human Genome U133 Plus 2.0 Array	GPL570	-
40	aorta_4	aorta	NCBI GEO	GSE7307	Human body index - transcriptional profiling	GSM176264	Aorta 10 Normal	GSM176264.CEL	Adult	-	Affymetrix	[HG-U133_Plus_2] Affymetrix Human Genome U133 Plus 2.0 Array	GPL570	-
41	bone_marrow_1	bone_marrow	NCBI GEO	GSE7307	Human body index - transcriptional profiling	GSM175906	Bone Marrow BD Normal	GSM175906.CEL	Adult	-	Affymetrix	[HG-U133_Plus_2] Affymetrix Human Genome U133 Plus 2.0 Array	GPL570	-
42	bone_marrow_2	bone_marrow	NCBI GEO	GSE7307	Human body index - transcriptional profiling	GSM175951	Bone Marrow SG Normal	GSM175951.CEL	Adult	-	Affymetrix	[HG-U133_Plus_2] Affymetrix Human Genome U133 Plus 2.0 Array	GPL570	-
43	bone_marrow_3	bone_marrow	NCBI GEO	GSE7307	Human body index - transcriptional profiling	GSM175974	Bone Marrow 1 Normal	GSM175974.CEL	Adult	-	Affymetrix	[HG-U133_Plus_2] Affymetrix Human Genome U133 Plus 2.0 Array	GPL570	-
44	bone_marrow_4	bone_marrow	NCBI GEO	GSE7307	Human body index - transcriptional profiling	GSM175975	Bone Marrow 2 Normal	GSM175975.CEL	Adult	-	Affymetrix	[HG-U133_Plus_2] Affymetrix Human Genome U133 Plus 2.0 Array	GPL570	-
45	bone_marrow_5	bone_marrow	NCBI GEO	GSE7307	Human body index - transcriptional profiling	GSM176300	Bone Marrow 10 Normal	GSM176300.CEL	Adult	-	Affymetrix	[HG-U133_Plus_2] Affymetrix Human Genome U133 Plus 2.0 Array	GPL570	-
46	bronchus_1	bronchus	NCBI GEO	GSE7307	Human body index - transcriptional profiling	GSM175978	Bronchus 2 Normal	GSM175978.CEL	Adult	-	Affymetrix	[HG-U133_Plus_2] Affymetrix Human Genome U133 Plus 2.0 Array	GPL570	-
47	bronchus_2	bronchus	NCBI GEO	GSE7307	Human body index - transcriptional profiling	GSM175979	Bronchus 3 Normal	GSM175979.CEL	Adult	-	Affymetrix	[HG-U133_Plus_2] Affymetrix Human Genome U133 Plus 2.0 Array	GPL570	-
48	bronchus_3	bronchus	NCBI GEO	GSE7307	Human body index - transcriptional profiling	GSM176022	Bronchus 4 Normal	GSM176022.CEL	Adult	-	Affymetrix	[HG-U133_Plus_2] Affymetrix Human Genome U133 Plus 2.0 Array	GPL570	-
49	caudate_1	caudate	NCBI GEO	GSE7307	Human body index - transcriptional profiling	GSM176363	Caudate P3 Normal	GSM176363.CEL	Adult	-	Affymetrix	[HG-U133_Plus_2] Affymetrix Human Genome U133 Plus 2.0 Array	GPL570	-
50	caudate_2	caudate	NCBI GEO	GSE7307	Human body index - transcriptional profiling	GSM176365	Caudate P4 Normal	GSM176365.CEL	Adult	-	Affymetrix	[HG-U133_Plus_2] Affymetrix Human Genome U133 Plus 2.0 Array	GPL570	-
51	caudate_3	caudate	NCBI GEO	GSE7307	Human body index - transcriptional profiling	GSM176369	Caudate P5 Normal	GSM176369.CEL	Adult	-	Affymetrix	[HG-U133_Plus_2] Affymetrix Human Genome U133 Plus 2.0 Array	GPL570	-
52	caudate_4	caudate	NCBI GEO	GSE7307	Human body index - transcriptional profiling	GSM176372	Caudate P6 Normal	GSM176372.CEL	Adult	-	Affymetrix	[HG-U133_Plus_2] Affymetrix Human Genome U133 Plus 2.0 Array	GPL570	-
53	cerebellar_hemisphere_1	cerebellar_hemisphere	NCBI GEO	GSE7307	Human body index - transcriptional profiling	GSM176030	Cerebellar Hemisphere AB Normal	GSM176030.CEL	Adult	-	Affymetrix	[HG-U133_Plus_2] Affymetrix Human Genome U133 Plus 2.0 Array	GPL570	-
54	cerebellar_vermis_1	cerebellar_vermis	NCBI GEO	GSE7307	Human body index - transcriptional profiling	GSM176031	Cerebellar Vermis AB Normal	GSM176031.CEL	Adult	-	Affymetrix	[HG-U133_Plus_2] Affymetrix Human Genome U133 Plus 2.0 Array	GPL570	-
55	cerebellum_1	cerebellum	NCBI GEO	GSE7307	Human body index - transcriptional profiling	GSM175852	Cerebellum 1 Normal	GSM175852.CEL	Adult	-	Affymetrix	[HG-U133_Plus_2] Affymetrix Human Genome U133 Plus 2.0 Array	GPL570	-
56	cerebellum_2	cerebellum	NCBI GEO	GSE7307	Human body index - transcriptional profiling	GSM175853	Cerebellum 2 Normal	GSM175853.CEL	Adult	-	Affymetrix	[HG-U133_Plus_2] Affymetrix Human Genome U133 Plus 2.0 Array	GPL570	-
57	cerebellum_3	cerebellum	NCBI GEO	GSE7307	Human body index - transcriptional profiling	GSM175854	Cerebellum 4 Normal	GSM175854.CEL	Adult	-	Affymetrix	[HG-U133_Plus_2] Affymetrix Human Genome U133 Plus 2.0 Array	GPL570	-
58	cerebellum_4	cerebellum	NCBI GEO	GSE7307	Human body index - transcriptional profiling	GSM175907	Cerebellum BD Normal	GSM175907.CEL	Adult	-	Affymetrix	[HG-U133_Plus_2] Affymetrix Human Genome U133 Plus 2.0 Array	GPL570	-
59	cerebellum_5	cerebellum	NCBI GEO	GSE7307	Human body index - transcriptional profiling	GSM176048	Cerebellum 5 Normal	GSM176048.CEL	Adult	-	Affymetrix	[HG-U133_Plus_2] Affymetrix Human Genome U133 Plus 2.0 Array	GPL570	-
60	cerebellum_6	cerebellum	NCBI GEO	GSE7307	Human body index - transcriptional profiling	GSM176157	Cerebellum 7 Normal	GSM176157.CEL	Adult	-	Affymetrix	[HG-U133_Plus_2] Affymetrix Human Genome U133 Plus 2.0 Array	GPL570	-
61	cerebellum_7	cerebellum	NCBI GEO	GSE7307	Human body index - transcriptional profiling	GSM176158	Cerebellum 8 Normal	GSM176158.CEL	Adult	-	Affymetrix	[HG-U133_Plus_2] Affymetrix Human Genome U133 Plus 2.0 Array	GPL570	-
62	cerebellum_8	cerebellum	NCBI GEO	GSE7307	Human body index - transcriptional profiling	GSM176159	Cerebellum 9 Normal	GSM176159.CEL	Adult	-	Affymetrix	[HG-U133_Plus_2] Affymetrix Human Genome U133 Plus 2.0 Array	GPL570	-
63	cerebellum_9	cerebellum	NCBI GEO	GSE7307	Human body index - transcriptional profiling	GSM176160	Cerebellum 10 Normal	GSM176160.CEL	Adult	-	Affymetrix	[HG-U133_Plus_2] Affymetrix Human Genome U133 Plus 2.0 Array	GPL570	-
64	cerebral_cortex_1	cerebral_cortex	NCBI GEO	GSE7307	Human body index - transcriptional profiling	GSM176049	Cerebral Cortex 5 Normal	GSM176049.CEL	Adult	-	Affymetrix	[HG-U133_Plus_2] Affymetrix Human Genome U133 Plus 2.0 Array	GPL570	-
65	cerebral_cortex_2	cerebral_cortex	NCBI GEO	GSE7307	Human body index - transcriptional profiling	GSM176161	Cerebral Cortex 7 Normal	GSM176161.CEL	Adult	-	Affymetrix	[HG-U133_Plus_2] Affymetrix Human Genome U133 Plus 2.0 Array	GPL570	-
66	cerebral_cortex_3	cerebral_cortex	NCBI GEO	GSE7307	Human body index - transcriptional profiling	GSM176162	Cerebral Cortex 8 Normal	GSM176162.CEL	Adult	-	Affymetrix	[HG-U133_Plus_2] Affymetrix Human Genome U133 Plus 2.0 Array	GPL570	-
67	cerebral_cortex_4	cerebral_cortex	NCBI GEO	GSE7307	Human body index - transcriptional profiling	GSM176163	Cerebral Cortex 9 Normal	GSM176163.CEL	Adult	-	Affymetrix	[HG-U133_Plus_2] Affymetrix Human Genome U133 Plus 2.0 Array	GPL570	-
68	cerebral_cortex_5	cerebral_cortex	NCBI GEO	GSE7307	Human body index - transcriptional profiling	GSM176164	Cerebral Cortex 10 Normal	GSM176164.CEL	Adult	-	Affymetrix	[HG-U133_Plus_2] Affymetrix Human Genome U133 Plus 2.0 Array	GPL570	-
69	cerebral_cortex_6	cerebral_cortex	NCBI GEO	GSE7307	Human body index - transcriptional profiling	GSM176344	Cerebral Cortex 1 Normal	GSM176344.CEL	Adult	-	Affymetrix	[HG-U133_Plus_2] Affymetrix Human Genome U133 Plus 2.0 Array	GPL570	-
70	cerebral_cortex_7	cerebral_cortex	NCBI GEO	GSE7307	Human body index - transcriptional profiling	GSM176345	Cerebral Cortex 2 Normal	GSM176345.CEL	Adult	-	Affymetrix	[HG-U133_Plus_2] Affymetrix Human Genome U133 Plus 2.0 Array	GPL570	-
71	cerebral_cortex_8	cerebral_cortex	NCBI GEO	GSE7307	Human body index - transcriptional profiling	GSM176346	Cerebral Cortex 3 Normal	GSM176346.CEL	Adult	-	Affymetrix	[HG-U133_Plus_2] Affymetrix Human Genome U133 Plus 2.0 Array	GPL570	-
72	cerebral_cortex_9	cerebral_cortex	NCBI GEO	GSE7307	Human body index - transcriptional profiling	GSM176347	Cerebral Cortex 4 Normal	GSM176347.CEL	Adult	-	Affymetrix	[HG-U133_Plus_2] Affymetrix Human Genome U133 Plus 2.0 Array	GPL570	-
73	cervix_1	cervix	NCBI GEO	GSE7307	Human body index - transcriptional profiling	GSM175833	Cervix 3 Normal	GSM175833.CEL	Adult	-	Affymetrix	[HG-U133_Plus_2] Affymetrix Human Genome U133 Plus 2.0 Array	GPL570	-
74	cervix_2	cervix	NCBI GEO	GSE7307	Human body index - transcriptional profiling	GSM176130	Cervix 8 Normal	GSM176130.CEL	Adult	-	Affymetrix	[HG-U133_Plus_2] Affymetrix Human Genome U133 Plus 2.0 Array	GPL570	-
75	cervix_3	cervix	NCBI GEO	GSE7307	Human body index - transcriptional profiling	GSM176135	Cervix 9 Normal	GSM176135.CEL	Adult	-	Affymetrix	[HG-U133_Plus_2] Affymetrix Human Genome U133 Plus 2.0 Array	GPL570	-
76	cervix_4	cervix	NCBI GEO	GSE7307	Human body index - transcriptional profiling	GSM176140	Cervix 10 Normal	GSM176140.CEL	Adult	-	Affymetrix	[HG-U133_Plus_2] Affymetrix Human Genome U133 Plus 2.0 Array	GPL570	-
77	chondrocyte_1	chondrocyte	EBI AE	E-TABM-130	Transcription profiling of human, mouse and rat differentiated cell sub-types leading to sperm formation	-	chondrocyte	mw040204_C5.CEL	Adult	-	Affymetrix	[HG-U133_Plus_2] Affymetrix Human Genome U133 Plus 2.0 Array	GPL570	-
78	chondrocyte_2	chondrocyte	EBI AE	E-TABM-130	Transcription profiling of human, mouse and rat differentiated cell sub-types leading to sperm formation	-	chondrocyte	mw040604_D5.CEL	Adult	-	Affymetrix	[HG-U133_Plus_2] Affymetrix Human Genome U133 Plus 2.0 Array	GPL570	-
79	colon_1	colon	NCBI GEO	GSE7307	Human body index - transcriptional profiling	GSM175905	Colon BD Normal	GSM175905.CEL	Adult	-	Affymetrix	[HG-U133_Plus_2] Affymetrix Human Genome U133 Plus 2.0 Array	GPL570	-
80	colon_cecum_1	colon_cecum	NCBI GEO	GSE7307	Human body index - transcriptional profiling	GSM175983	Colon Cecum 1 Normal	GSM175983.CEL	Adult	-	Affymetrix	[HG-U133_Plus_2] Affymetrix Human Genome U133 Plus 2.0 Array	GPL570	-
81	colon_cecum_2	colon_cecum	NCBI GEO	GSE7307	Human body index - transcriptional profiling	GSM175984	Colon Cecum 3 Normal	GSM175984.CEL	Adult	-	Affymetrix	[HG-U133_Plus_2] Affymetrix Human Genome U133 Plus 2.0 Array	GPL570	-
82	colon_cecum_3	colon_cecum	NCBI GEO	GSE7307	Human body index - transcriptional profiling	GSM176123	Colon Cecum 10 Normal	GSM176123.CEL	Adult	-	Affymetrix	[HG-U133_Plus_2] Affymetrix Human Genome U133 Plus 2.0 Array	GPL570	-
83	coronary_artery_1	coronary_artery	NCBI GEO	GSE7307	Human body index - transcriptional profiling	GSM175820	Coronary Artery 1 Normal	GSM175820.CEL	Adult	-	Affymetrix	[HG-U133_Plus_2] Affymetrix Human Genome U133 Plus 2.0 Array	GPL570	-
84	coronary_artery_2	coronary_artery	NCBI GEO	GSE7307	Human body index - transcriptional profiling	GSM175821	Coronary Artery 4 Normal	GSM175821.CEL	Adult	-	Affymetrix	[HG-U133_Plus_2] Affymetrix Human Genome U133 Plus 2.0 Array	GPL570	-
85	coronary_artery_3	coronary_artery	NCBI GEO	GSE7307	Human body index - transcriptional profiling	GSM176115	Coronary Artery 5 Normal	GSM176115.CEL	Adult	-	Affymetrix	[HG-U133_Plus_2] Affymetrix Human Genome U133 Plus 2.0 Array	GPL570	-
86	corpus_callosum_1	corpus_callosum	NCBI GEO	GSE7307	Human body index - transcriptional profiling	GSM175855	Corpus Callosum 1 Normal	GSM175855.CEL	Adult	-	Affymetrix	[HG-U133_Plus_2] Affymetrix Human Genome U133 Plus 2.0 Array	GPL570	-
87	corpus_callosum_2	corpus_callosum	NCBI GEO	GSE7307	Human body index - transcriptional profiling	GSM175856	Corpus Callosum 2 Normal	GSM175856.CEL	Adult	-	Affymetrix	[HG-U133_Plus_2] Affymetrix Human Genome U133 Plus 2.0 Array	GPL570	-
88	corpus_callosum_3	corpus_callosum	NCBI GEO	GSE7307	Human body index - transcriptional profiling	GSM175857	Corpus Callosum 3 Normal	GSM175857.CEL	Adult	-	Affymetrix	[HG-U133_Plus_2] Affymetrix Human Genome U133 Plus 2.0 Array	GPL570	-
89	corpus_callosum_4	corpus_callosum	NCBI GEO	GSE7307	Human body index - transcriptional profiling	GSM175858	Corpus Callosum 4 Normal	GSM175858.CEL	Adult	-	Affymetrix	[HG-U133_Plus_2] Affymetrix Human Genome U133 Plus 2.0 Array	GPL570	-
90	corpus_callosum_5	corpus_callosum	NCBI GEO	GSE7307	Human body index - transcriptional profiling	GSM176050	Corpus Callosum 5 Normal	GSM176050.CEL	Adult	-	Affymetrix	[HG-U133_Plus_2] Affymetrix Human Genome U133 Plus 2.0 Array	GPL570	-
91	corpus_callosum_6	corpus_callosum	NCBI GEO	GSE7307	Human body index - transcriptional profiling	GSM176165	Corpus Callosum 7 Normal	GSM176165.CEL	Adult	-	Affymetrix	[HG-U133_Plus_2] Affymetrix Human Genome U133 Plus 2.0 Array	GPL570	-
92	corpus_callosum_7	corpus_callosum	NCBI GEO	GSE7307	Human body index - transcriptional profiling	GSM176166	Corpus Callosum 8 Normal	GSM176166.CEL	Adult	-	Affymetrix	[HG-U133_Plus_2] Affymetrix Human Genome U133 Plus 2.0 Array	GPL570	-
93	corpus_callosum_8	corpus_callosum	NCBI GEO	GSE7307	Human body index - transcriptional profiling	GSM176167	Corpus Callosum 9 Normal	GSM176167.CEL	Adult	-	Affymetrix	[HG-U133_Plus_2] Affymetrix Human Genome U133 Plus 2.0 Array	GPL570	-
94	corpus_callosum_9	corpus_callosum	NCBI GEO	GSE7307	Human body index - transcriptional profiling	GSM176168	Corpus Callosum 10 Normal	GSM176168.CEL	Adult	-	Affymetrix	[HG-U133_Plus_2] Affymetrix Human Genome U133 Plus 2.0 Array	GPL570	-
95	muscle_deltoid_1	muscle_deltoid	NCBI GEO	GSE7307	Human body index - transcriptional profiling	GSM176301	Deltoid Muscle 1 Normal	GSM176301.CEL	Adult	-	Affymetrix	[HG-U133_Plus_2] Affymetrix Human Genome U133 Plus 2.0 Array	GPL570	-
96	muscle_deltoid_2	muscle_deltoid	NCBI GEO	GSE7307	Human body index - transcriptional profiling	GSM176310	Deltoid Muscle 2 Normal	GSM176310.CEL	Adult	-	Affymetrix	[HG-U133_Plus_2] Affymetrix Human Genome U133 Plus 2.0 Array	GPL570	-
97	muscle_deltoid_3	muscle_deltoid	NCBI GEO	GSE7307	Human body index - transcriptional profiling	GSM176312	Deltoid Muscle 3 Normal	GSM176312.CEL	Adult	-	Affymetrix	[HG-U133_Plus_2] Affymetrix Human Genome U133 Plus 2.0 Array	GPL570	-
98	muscle_deltoid_4	muscle_deltoid	NCBI GEO	GSE7307	Human body index - transcriptional profiling	GSM176313	Deltoid Muscle 4 Normal	GSM176313.CEL	Adult	-	Affymetrix	[HG-U133_Plus_2] Affymetrix Human Genome U133 Plus 2.0 Array	GPL570	-
99	muscle_deltoid_5	muscle_deltoid	NCBI GEO	GSE7307	Human body index - transcriptional profiling	GSM176315	Deltoid Muscle 5 Normal	GSM176315.CEL	Adult	-	Affymetrix	[HG-U133_Plus_2] Affymetrix Human Genome U133 Plus 2.0 Array	GPL570	-
100	muscle_deltoid_6	muscle_deltoid	NCBI GEO	GSE7307	Human body index - transcriptional profiling	GSM176317	Deltoid Muscle 6 Normal	GSM176317.CEL	Adult	-	Affymetrix	[HG-U133_Plus_2] Affymetrix Human Genome U133 Plus 2.0 Array	GPL570	-
101	duodenum_1	duodenum	NCBI GEO	GSE7307	Human body index - transcriptional profiling	GSM175949	Small Intestine Duodenum SG Normal	GSM175949.CEL	Adult	-	Affymetrix	[HG-U133_Plus_2] Affymetrix Human Genome U133 Plus 2.0 Array	GPL570	-
102	endometrium_1	endometrium	NCBI GEO	GSE7307	Human body index - transcriptional profiling	GSM176039	Endometrium 1 Normal	GSM176039.CEL	Adult	-	Affymetrix	[HG-U133_Plus_2] Affymetrix Human Genome U133 Plus 2.0 Array	GPL570	-
103	endometrium_10	endometrium	NCBI GEO	GSE7307	Human body index - transcriptional profiling	GSM176098	Endometrium 23 Normal	GSM176098.CEL	Adult	-	Affymetrix	[HG-U133_Plus_2] Affymetrix Human Genome U133 Plus 2.0 Array	GPL570	-
104	endometrium_11	endometrium	NCBI GEO	GSE7307	Human body index - transcriptional profiling	GSM176099	Endometrium 20 Normal	GSM176099.CEL	Adult	-	Affymetrix	[HG-U133_Plus_2] Affymetrix Human Genome U133 Plus 2.0 Array	GPL570	-
105	endometrium_12	endometrium	NCBI GEO	GSE7307	Human body index - transcriptional profiling	GSM176100	Endometrium 11 Normal	GSM176100.CEL	Adult	-	Affymetrix	[HG-U133_Plus_2] Affymetrix Human Genome U133 Plus 2.0 Array	GPL570	-
106	endometrium_13	endometrium	NCBI GEO	GSE7307	Human body index - transcriptional profiling	GSM176101	Endometrium 12 Normal	GSM176101.CEL	Adult	-	Affymetrix	[HG-U133_Plus_2] Affymetrix Human Genome U133 Plus 2.0 Array	GPL570	-
107	endometrium_14	endometrium	NCBI GEO	GSE7307	Human body index - transcriptional profiling	GSM176127	Endometrium 8 Normal	GSM176127.CEL	Adult	-	Affymetrix	[HG-U133_Plus_2] Affymetrix Human Genome U133 Plus 2.0 Array	GPL570	-
108	endometrium_15	endometrium	NCBI GEO	GSE7307	Human body index - transcriptional profiling	GSM176132	Endometrium 9 Normal	GSM176132.CEL	Adult	-	Affymetrix	[HG-U133_Plus_2] Affymetrix Human Genome U133 Plus 2.0 Array	GPL570	-
109	endometrium_16	endometrium	NCBI GEO	GSE7307	Human body index - transcriptional profiling	GSM176137	Endometrium 10 Normal	GSM176137.CEL	Adult	-	Affymetrix	[HG-U133_Plus_2] Affymetrix Human Genome U133 Plus 2.0 Array	GPL570	-
110	endometrium_17	endometrium	NCBI GEO	GSE7307	Human body index - transcriptional profiling	GSM176141	Endometrium 13 Normal	GSM176141.CEL	Adult	-	Affymetrix	[HG-U133_Plus_2] Affymetrix Human Genome U133 Plus 2.0 Array	GPL570	-
111	endometrium_18	endometrium	NCBI GEO	GSE7307	Human body index - transcriptional profiling	GSM176142	Endometrium 14 Normal	GSM176142.CEL	Adult	-	Affymetrix	[HG-U133_Plus_2] Affymetrix Human Genome U133 Plus 2.0 Array	GPL570	-
112	endometrium_19	endometrium	NCBI GEO	GSE7307	Human body index - transcriptional profiling	GSM176143	Endometrium 15 Normal	GSM176143.CEL	Adult	-	Affymetrix	[HG-U133_Plus_2] Affymetrix Human Genome U133 Plus 2.0 Array	GPL570	-
113	endometrium_2	endometrium	NCBI GEO	GSE7307	Human body index - transcriptional profiling	GSM176040	Endometrium 19 Normal	GSM176040.CEL	Adult	-	Affymetrix	[HG-U133_Plus_2] Affymetrix Human Genome U133 Plus 2.0 Array	GPL570	-
114	endometrium_20	endometrium	NCBI GEO	GSE7307	Human body index - transcriptional profiling	GSM176144	Endometrium 16 Normal	GSM176144.CEL	Adult	-	Affymetrix	[HG-U133_Plus_2] Affymetrix Human Genome U133 Plus 2.0 Array	GPL570	-
115	endometrium_21	endometrium	NCBI GEO	GSE7307	Human body index - transcriptional profiling	GSM176145	Endometrium 17 Normal	GSM176145.CEL	Adult	-	Affymetrix	[HG-U133_Plus_2] Affymetrix Human Genome U133 Plus 2.0 Array	GPL570	-
116	endometrium_22	endometrium	NCBI GEO	GSE7307	Human body index - transcriptional profiling	GSM176146	Endometrium 18 Normal	GSM176146.CEL	Adult	-	Affymetrix	[HG-U133_Plus_2] Affymetrix Human Genome U133 Plus 2.0 Array	GPL570	-
117	endometrium_23	endometrium	NCBI GEO	GSE7307	Human body index - transcriptional profiling	GSM176319	Endometrium 3 Normal	GSM176319.CEL	Adult	-	Affymetrix	[HG-U133_Plus_2] Affymetrix Human Genome U133 Plus 2.0 Array	GPL570	-
118	endometrium_3	endometrium	NCBI GEO	GSE7307	Human body index - transcriptional profiling	GSM176041	Endometrium 2 Normal	GSM176041.CEL	Adult	-	Affymetrix	[HG-U133_Plus_2] Affymetrix Human Genome U133 Plus 2.0 Array	GPL570	-
119	endometrium_4	endometrium	NCBI GEO	GSE7307	Human body index - transcriptional profiling	GSM176043	Endometrium 21 Normal	GSM176043.CEL	Adult	-	Affymetrix	[HG-U133_Plus_2] Affymetrix Human Genome U133 Plus 2.0 Array	GPL570	-
120	endometrium_5	endometrium	NCBI GEO	GSE7307	Human body index - transcriptional profiling	GSM176093	Endometrium 4 Normal	GSM176093.CEL	Adult	-	Affymetrix	[HG-U133_Plus_2] Affymetrix Human Genome U133 Plus 2.0 Array	GPL570	-
121	endometrium_6	endometrium	NCBI GEO	GSE7307	Human body index - transcriptional profiling	GSM176094	Endometrium 5 Normal	GSM176094.CEL	Adult	-	Affymetrix	[HG-U133_Plus_2] Affymetrix Human Genome U133 Plus 2.0 Array	GPL570	-
122	endometrium_7	endometrium	NCBI GEO	GSE7307	Human body index - transcriptional profiling	GSM176095	Endometrium 6 Normal	GSM176095.CEL	Adult	-	Affymetrix	[HG-U133_Plus_2] Affymetrix Human Genome U133 Plus 2.0 Array	GPL570	-
123	endometrium_8	endometrium	NCBI GEO	GSE7307	Human body index - transcriptional profiling	GSM176096	Endometrium 7 Normal	GSM176096.CEL	Adult	-	Affymetrix	[HG-U133_Plus_2] Affymetrix Human Genome U133 Plus 2.0 Array	GPL570	-
124	endometrium_9	endometrium	NCBI GEO	GSE7307	Human body index - transcriptional profiling	GSM176097	Endometrium 22 Normal	GSM176097.CEL	Adult	-	Affymetrix	[HG-U133_Plus_2] Affymetrix Human Genome U133 Plus 2.0 Array	GPL570	-
125	esophagus_1	esophagus	NCBI GEO	GSE7307	Human body index - transcriptional profiling	GSM176389	Esophagus 1 Normal	GSM176389.CEL	Adult	-	Affymetrix	[HG-U133_Plus_2] Affymetrix Human Genome U133 Plus 2.0 Array	GPL570	-
126	esophagus_2	esophagus	NCBI GEO	GSE7307	Human body index - transcriptional profiling	GSM176390	Esophagus 2 Normal	GSM176390.CEL	Adult	-	Affymetrix	[HG-U133_Plus_2] Affymetrix Human Genome U133 Plus 2.0 Array	GPL570	-
127	esophagus_3	esophagus	NCBI GEO	GSE7307	Human body index - transcriptional profiling	GSM176391	Esophagus 3 Normal	GSM176391.CEL	Adult	-	Affymetrix	[HG-U133_Plus_2] Affymetrix Human Genome U133 Plus 2.0 Array	GPL570	-
128	esophagus_4	esophagus	NCBI GEO	GSE7307	Human body index - transcriptional profiling	GSM176392	Esophagus 4 Normal	GSM176392.CEL	Adult	-	Affymetrix	[HG-U133_Plus_2] Affymetrix Human Genome U133 Plus 2.0 Array	GPL570	-
129	fallopian_tube_1	fallopian_tube	NCBI GEO	GSE7307	Human body index - transcriptional profiling	GSM176032	Fallopian Tube AB1 Normal	GSM176032.CEL	Adult	-	Affymetrix	[HG-U133_Plus_2] Affymetrix Human Genome U133 Plus 2.0 Array	GPL570	-
130	fallopian_tube_2	fallopian_tube	NCBI GEO	GSE7307	Human body index - transcriptional profiling	GSM176239	Fallopian Tube 1 Normal	GSM176239.CEL	Adult	-	Affymetrix	[HG-U133_Plus_2] Affymetrix Human Genome U133 Plus 2.0 Array	GPL570	-
131	fallopian_tube_3	fallopian_tube	NCBI GEO	GSE7307	Human body index - transcriptional profiling	GSM176294	Fallopian Tube AB2 Normal	GSM176294.CEL	Adult	-	Affymetrix	[HG-U133_Plus_2] Affymetrix Human Genome U133 Plus 2.0 Array	GPL570	-
132	frontal_cortex_1	frontal_cortex	NCBI GEO	GSE7307	Human body index - transcriptional profiling	GSM176033	Frontal Cortex AB Normal	GSM176033.CEL	Adult	-	Affymetrix	[HG-U133_Plus_2] Affymetrix Human Genome U133 Plus 2.0 Array	GPL570	-
133	frontal_cortex_2	frontal_cortex	NCBI GEO	GSE7307	Human body index - transcriptional profiling	GSM176293	Frontal Cortex 1 Normal	GSM176293.CEL	Adult	-	Affymetrix	[HG-U133_Plus_2] Affymetrix Human Genome U133 Plus 2.0 Array	GPL570	-
134	frontal_lobe_1	frontal_lobe	NCBI GEO	GSE7307	Human body index - transcriptional profiling	GSM175859	Frontal Lobe 1 Normal	GSM175859.CEL	Adult	-	Affymetrix	[HG-U133_Plus_2] Affymetrix Human Genome U133 Plus 2.0 Array	GPL570	-
135	frontal_lobe_2	frontal_lobe	NCBI GEO	GSE7307	Human body index - transcriptional profiling	GSM175860	Frontal Lobe 3 Normal	GSM175860.CEL	Adult	-	Affymetrix	[HG-U133_Plus_2] Affymetrix Human Genome U133 Plus 2.0 Array	GPL570	-
136	frontal_lobe_3	frontal_lobe	NCBI GEO	GSE7307	Human body index - transcriptional profiling	GSM176017	Frontal Lobe 2 Normal	GSM176017.CEL	Adult	-	Affymetrix	[HG-U133_Plus_2] Affymetrix Human Genome U133 Plus 2.0 Array	GPL570	-
137	frontal_lobe_4	frontal_lobe	NCBI GEO	GSE7307	Human body index - transcriptional profiling	GSM176051	Frontal Lobe 5 Normal	GSM176051.CEL	Adult	-	Affymetrix	[HG-U133_Plus_2] Affymetrix Human Genome U133 Plus 2.0 Array	GPL570	-
138	frontal_lobe_5	frontal_lobe	NCBI GEO	GSE7307	Human body index - transcriptional profiling	GSM176120	Frontal Lobe 6 Normal	GSM176120.CEL	Adult	-	Affymetrix	[HG-U133_Plus_2] Affymetrix Human Genome U133 Plus 2.0 Array	GPL570	-
139	frontal_lobe_6	frontal_lobe	NCBI GEO	GSE7307	Human body index - transcriptional profiling	GSM176170	Frontal Lobe 7 Normal	GSM176170.CEL	Adult	-	Affymetrix	[HG-U133_Plus_2] Affymetrix Human Genome U133 Plus 2.0 Array	GPL570	-
140	frontal_lobe_7	frontal_lobe	NCBI GEO	GSE7307	Human body index - transcriptional profiling	GSM176171	Frontal Lobe 8 Normal	GSM176171.CEL	Adult	-	Affymetrix	[HG-U133_Plus_2] Affymetrix Human Genome U133 Plus 2.0 Array	GPL570	-
141	frontal_lobe_8	frontal_lobe	NCBI GEO	GSE7307	Human body index - transcriptional profiling	GSM176172	Frontal Lobe 9 Normal	GSM176172.CEL	Adult	-	Affymetrix	[HG-U133_Plus_2] Affymetrix Human Genome U133 Plus 2.0 Array	GPL570	-
142	frontal_lobe_9	frontal_lobe	NCBI GEO	GSE7307	Human body index - transcriptional profiling	GSM176173	Frontal Lobe 10 Normal	GSM176173.CEL	Adult	-	Affymetrix	[HG-U133_Plus_2] Affymetrix Human Genome U133 Plus 2.0 Array	GPL570	-
143	ganglion_dorsal_root_1	ganglion_dorsal_root	NCBI GEO	GSE7307	Human body index - transcriptional profiling	GSM175825	Dorsal Root Ganglia 1 Normal	GSM175825.CEL	Adult	-	Affymetrix	[HG-U133_Plus_2] Affymetrix Human Genome U133 Plus 2.0 Array	GPL570	-
144	ganglion_dorsal_root_2	ganglion_dorsal_root	NCBI GEO	GSE7307	Human body index - transcriptional profiling	GSM175826	Dorsal Root Ganglia 2 Normal	GSM175826.CEL	Adult	-	Affymetrix	[HG-U133_Plus_2] Affymetrix Human Genome U133 Plus 2.0 Array	GPL570	-
145	ganglion_dorsal_root_3	ganglion_dorsal_root	NCBI GEO	GSE7307	Human body index - transcriptional profiling	GSM175827	Dorsal Root Ganglia 3 Normal	GSM175827.CEL	Adult	-	Affymetrix	[HG-U133_Plus_2] Affymetrix Human Genome U133 Plus 2.0 Array	GPL570	-
146	ganglion_dorsal_root_4	ganglion_dorsal_root	NCBI GEO	GSE7307	Human body index - transcriptional profiling	GSM175828	Dorsal Root Ganglia 4 Normal	GSM175828.CEL	Adult	-	Affymetrix	[HG-U133_Plus_2] Affymetrix Human Genome U133 Plus 2.0 Array	GPL570	-
147	ganglion_dorsal_root_5	ganglion_dorsal_root	NCBI GEO	GSE7307	Human body index - transcriptional profiling	GSM176062	Dorsal Root Ganglia 5 Normal	GSM176062.CEL	Adult	-	Affymetrix	[HG-U133_Plus_2] Affymetrix Human Genome U133 Plus 2.0 Array	GPL570	-
148	ganglion_dorsal_root_6	ganglion_dorsal_root	NCBI GEO	GSE7307	Human body index - transcriptional profiling	GSM176075	Dorsal Root Ganglia 10 Normal	GSM176075.CEL	Adult	-	Affymetrix	[HG-U133_Plus_2] Affymetrix Human Genome U133 Plus 2.0 Array	GPL570	-
149	ganglion_dorsal_root_7	ganglion_dorsal_root	NCBI GEO	GSE7307	Human body index - transcriptional profiling	GSM176218	Dorsal Root Ganglia 8 Normal	GSM176218.CEL	Adult	-	Affymetrix	[HG-U133_Plus_2] Affymetrix Human Genome U133 Plus 2.0 Array	GPL570	-
150	ganglion_dorsal_root_8	ganglion_dorsal_root	NCBI GEO	GSE7307	Human body index - transcriptional profiling	GSM176219	Dorsal Root Ganglia 9 Normal	GSM176219.CEL	Adult	-	Affymetrix	[HG-U133_Plus_2] Affymetrix Human Genome U133 Plus 2.0 Array	GPL570	-
151	ganglion_trigeminal_1	ganglion_trigeminal	NCBI GEO	GSE7307	Human body index - transcriptional profiling	GSM175889	Trigeminal Ganglia 1 Normal	GSM175889.CEL	Adult	-	Affymetrix	[HG-U133_Plus_2] Affymetrix Human Genome U133 Plus 2.0 Array	GPL570	-
152	ganglion_trigeminal_2	ganglion_trigeminal	NCBI GEO	GSE7307	Human body index - transcriptional profiling	GSM175890	Trigeminal Ganglia 2 Normal	GSM175890.CEL	Adult	-	Affymetrix	[HG-U133_Plus_2] Affymetrix Human Genome U133 Plus 2.0 Array	GPL570	-
153	ganglion_trigeminal_3	ganglion_trigeminal	NCBI GEO	GSE7307	Human body index - transcriptional profiling	GSM175891	Trigeminal Ganglia 3 Normal	GSM175891.CEL	Adult	-	Affymetrix	[HG-U133_Plus_2] Affymetrix Human Genome U133 Plus 2.0 Array	GPL570	-
154	ganglion_trigeminal_4	ganglion_trigeminal	NCBI GEO	GSE7307	Human body index - transcriptional profiling	GSM175892	Trigeminal Ganglia 4 Normal	GSM175892.CEL	Adult	-	Affymetrix	[HG-U133_Plus_2] Affymetrix Human Genome U133 Plus 2.0 Array	GPL570	-
155	ganglion_trigeminal_5	ganglion_trigeminal	NCBI GEO	GSE7307	Human body index - transcriptional profiling	GSM176063	Trigeminal Ganglia 5 Normal	GSM176063.CEL	Adult	-	Affymetrix	[HG-U133_Plus_2] Affymetrix Human Genome U133 Plus 2.0 Array	GPL570	-
156	ganglion_trigeminal_6	ganglion_trigeminal	NCBI GEO	GSE7307	Human body index - transcriptional profiling	GSM176076	Trigeminal Ganglia 10 Normal	GSM176076.CEL	Adult	-	Affymetrix	[HG-U133_Plus_2] Affymetrix Human Genome U133 Plus 2.0 Array	GPL570	-
157	ganglion_trigeminal_7	ganglion_trigeminal	NCBI GEO	GSE7307	Human body index - transcriptional profiling	GSM176220	Trigeminal Ganglia 8 Normal	GSM176220.CEL	Adult	-	Affymetrix	[HG-U133_Plus_2] Affymetrix Human Genome U133 Plus 2.0 Array	GPL570	-
158	ganglion_trigeminal_8	ganglion_trigeminal	NCBI GEO	GSE7307	Human body index - transcriptional profiling	GSM176221	Trigeminal Ganglia 9 Normal	GSM176221.CEL	Adult	-	Affymetrix	[HG-U133_Plus_2] Affymetrix Human Genome U133 Plus 2.0 Array	GPL570	-
159	globus_pallidus_1	globus_pallidus	NCBI GEO	GSE7307	Human body index - transcriptional profiling	GSM176034	Globus Pallidus AB Normal	GSM176034.CEL	Adult	-	Affymetrix	[HG-U133_Plus_2] Affymetrix Human Genome U133 Plus 2.0 Array	GPL570	-
160	gloubus_pallidum_external_1	gloubus_pallidum_external	NCBI GEO	GSE7307	Human body index - transcriptional profiling	GSM176447	Gloubus Pallidum External 5 Normal	GSM176447.CEL	Adult	-	Affymetrix	[HG-U133_Plus_2] Affymetrix Human Genome U133 Plus 2.0 Array	GPL570	-
161	gloubus_pallidum_external_2	gloubus_pallidum_external	NCBI GEO	GSE7307	Human body index - transcriptional profiling	GSM176448	Gloubus Pallidum External 6 Normal	GSM176448.CEL	Adult	-	Affymetrix	[HG-U133_Plus_2] Affymetrix Human Genome U133 Plus 2.0 Array	GPL570	-
162	gloubus_pallidum_internal_1	gloubus_pallidum_internal	NCBI GEO	GSE7307	Human body index - transcriptional profiling	GSM176436	Gloubus Pallidum Internal 5 Normal	GSM176436.CEL	Adult	-	Affymetrix	[HG-U133_Plus_2] Affymetrix Human Genome U133 Plus 2.0 Array	GPL570	-
163	gloubus_pallidum_internal_2	gloubus_pallidum_internal	NCBI GEO	GSE7307	Human body index - transcriptional profiling	GSM176445	Gloubus Pallidum Internal 6 Normal	GSM176445.CEL	Adult	-	Affymetrix	[HG-U133_Plus_2] Affymetrix Human Genome U133 Plus 2.0 Array	GPL570	-
164	gloubus_pallidum_internal_3	gloubus_pallidum_internal	NCBI GEO	GSE7307	Human body index - transcriptional profiling	GSM176446	Gloubus Pallidum Internal 7 Normal	GSM176446.CEL	Adult	-	Affymetrix	[HG-U133_Plus_2] Affymetrix Human Genome U133 Plus 2.0 Array	GPL570	-
165	heart_1	heart	NCBI GEO	GSE7307	Human body index - transcriptional profiling	GSM175935	Heart BD Normal	GSM175935.CEL	Adult	-	Affymetrix	[HG-U133_Plus_2] Affymetrix Human Genome U133 Plus 2.0 Array	GPL570	-
166	heart_atrium_1	heart_atrium	NCBI GEO	GSE7307	Human body index - transcriptional profiling	GSM175814	Heart Atrium 2 Normal	GSM175814.CEL	Adult	-	Affymetrix	[HG-U133_Plus_2] Affymetrix Human Genome U133 Plus 2.0 Array	GPL570	-
167	heart_atrium_2	heart_atrium	NCBI GEO	GSE7307	Human body index - transcriptional profiling	GSM175815	Heart Atrium 3 Normal	GSM175815.CEL	Adult	-	Affymetrix	[HG-U133_Plus_2] Affymetrix Human Genome U133 Plus 2.0 Array	GPL570	-
168	heart_atrium_3	heart_atrium	NCBI GEO	GSE7307	Human body index - transcriptional profiling	GSM175816	Heart Atrium 4 Normal	GSM175816.CEL	Adult	-	Affymetrix	[HG-U133_Plus_2] Affymetrix Human Genome U133 Plus 2.0 Array	GPL570	-
169	heart_atrium_4	heart_atrium	NCBI GEO	GSE7307	Human body index - transcriptional profiling	GSM176435	Heart Atrium 1 Normal	GSM176435.CEL	Adult	-	Affymetrix	[HG-U133_Plus_2] Affymetrix Human Genome U133 Plus 2.0 Array	GPL570	-
170	heart_ventricle_1	heart_ventricle	NCBI GEO	GSE7307	Human body index - transcriptional profiling	GSM175817	Heart Ventricle 1 Normal	GSM175817.CEL	Adult	-	Affymetrix	[HG-U133_Plus_2] Affymetrix Human Genome U133 Plus 2.0 Array	GPL570	-
171	heart_ventricle_2	heart_ventricle	NCBI GEO	GSE7307	Human body index - transcriptional profiling	GSM175818	Heart Ventricle 2 Normal	GSM175818.CEL	Adult	-	Affymetrix	[HG-U133_Plus_2] Affymetrix Human Genome U133 Plus 2.0 Array	GPL570	-
172	heart_ventricle_3	heart_ventricle	NCBI GEO	GSE7307	Human body index - transcriptional profiling	GSM175819	Heart Ventricle 3 Normal	GSM175819.CEL	Adult	-	Affymetrix	[HG-U133_Plus_2] Affymetrix Human Genome U133 Plus 2.0 Array	GPL570	-
173	hippocampus_1	hippocampus	NCBI GEO	GSE7307	Human body index - transcriptional profiling	GSM175861	Hippocampus 3 Normal	GSM175861.CEL	Adult	-	Affymetrix	[HG-U133_Plus_2] Affymetrix Human Genome U133 Plus 2.0 Array	GPL570	-
174	hippocampus_2	hippocampus	NCBI GEO	GSE7307	Human body index - transcriptional profiling	GSM175987	Hippocampus 1 Normal	GSM175987.CEL	Adult	-	Affymetrix	[HG-U133_Plus_2] Affymetrix Human Genome U133 Plus 2.0 Array	GPL570	-
175	hippocampus_3	hippocampus	NCBI GEO	GSE7307	Human body index - transcriptional profiling	GSM175988	Hippocampus 2 Normal	GSM175988.CEL	Adult	-	Affymetrix	[HG-U133_Plus_2] Affymetrix Human Genome U133 Plus 2.0 Array	GPL570	-
176	hippocampus_4	hippocampus	NCBI GEO	GSE7307	Human body index - transcriptional profiling	GSM176052	Hippocampus 5 Normal	GSM176052.CEL	Adult	-	Affymetrix	[HG-U133_Plus_2] Affymetrix Human Genome U133 Plus 2.0 Array	GPL570	-
177	hippocampus_5	hippocampus	NCBI GEO	GSE7307	Human body index - transcriptional profiling	GSM176174	Hippocampus 7 Normal	GSM176174.CEL	Adult	-	Affymetrix	[HG-U133_Plus_2] Affymetrix Human Genome U133 Plus 2.0 Array	GPL570	-
178	hippocampus_6	hippocampus	NCBI GEO	GSE7307	Human body index - transcriptional profiling	GSM176175	Hippocampus 8 Normal	GSM176175.CEL	Adult	-	Affymetrix	[HG-U133_Plus_2] Affymetrix Human Genome U133 Plus 2.0 Array	GPL570	-
179	hippocampus_7	hippocampus	NCBI GEO	GSE7307	Human body index - transcriptional profiling	GSM176176	Hippocampus 9 Normal	GSM176176.CEL	Adult	-	Affymetrix	[HG-U133_Plus_2] Affymetrix Human Genome U133 Plus 2.0 Array	GPL570	-
180	hippocampus_8	hippocampus	NCBI GEO	GSE7307	Human body index - transcriptional profiling	GSM176177	Hippocampus 10 Normal	GSM176177.CEL	Adult	-	Affymetrix	[HG-U133_Plus_2] Affymetrix Human Genome U133 Plus 2.0 Array	GPL570	-
181	hypothalamus_1	hypothalamus	NCBI GEO	GSE7307	Human body index - transcriptional profiling	GSM176067	Hypothalamus 8 Normal	GSM176067.CEL	Adult	-	Affymetrix	[HG-U133_Plus_2] Affymetrix Human Genome U133 Plus 2.0 Array	GPL570	-
182	hypothalamus_2	hypothalamus	NCBI GEO	GSE7307	Human body index - transcriptional profiling	GSM176116	Hypothalamus 5 Normal	GSM176116.CEL	Adult	-	Affymetrix	[HG-U133_Plus_2] Affymetrix Human Genome U133 Plus 2.0 Array	GPL570	-
183	hypothalamus_3	hypothalamus	NCBI GEO	GSE7307	Human body index - transcriptional profiling	GSM176226	Hypothalamus 9 Normal	GSM176226.CEL	Adult	-	Affymetrix	[HG-U133_Plus_2] Affymetrix Human Genome U133 Plus 2.0 Array	GPL570	-
184	hypothalamus_4	hypothalamus	NCBI GEO	GSE7307	Human body index - transcriptional profiling	GSM176233	Hypothalamus 10 Normal	GSM176233.CEL	Adult	-	Affymetrix	[HG-U133_Plus_2] Affymetrix Human Genome U133 Plus 2.0 Array	GPL570	-
185	hypothalamus_5	hypothalamus	NCBI GEO	GSE7307	Human body index - transcriptional profiling	GSM176381	Hypothalamus 1 Normal	GSM176381.CEL	Adult	-	Affymetrix	[HG-U133_Plus_2] Affymetrix Human Genome U133 Plus 2.0 Array	GPL570	-
186	hypothalamus_6	hypothalamus	NCBI GEO	GSE7307	Human body index - transcriptional profiling	GSM176382	Hypothalamus 2 Normal	GSM176382.CEL	Adult	-	Affymetrix	[HG-U133_Plus_2] Affymetrix Human Genome U133 Plus 2.0 Array	GPL570	-
187	hypothalamus_7	hypothalamus	NCBI GEO	GSE7307	Human body index - transcriptional profiling	GSM176383	Hypothalamus 3 Normal	GSM176383.CEL	Adult	-	Affymetrix	[HG-U133_Plus_2] Affymetrix Human Genome U133 Plus 2.0 Array	GPL570	-
188	hypothalamus_8	hypothalamus	NCBI GEO	GSE7307	Human body index - transcriptional profiling	GSM176384	Hypothalamus 4 Normal	GSM176384.CEL	Adult	-	Affymetrix	[HG-U133_Plus_2] Affymetrix Human Genome U133 Plus 2.0 Array	GPL570	-
189	intestine_small_1	intestine_small	NCBI GEO	GSE7307	Human body index - transcriptional profiling	GSM175908	Small Intestine BD1 Normal	GSM175908.CEL	Adult	-	Affymetrix	[HG-U133_Plus_2] Affymetrix Human Genome U133 Plus 2.0 Array	GPL570	-
190	intestine_small_2	intestine_small	NCBI GEO	GSE7307	Human body index - transcriptional profiling	GSM175947	Small Intestine BD2 Normal	GSM175947.CEL	Adult	-	Affymetrix	[HG-U133_Plus_2] Affymetrix Human Genome U133 Plus 2.0 Array	GPL570	-
191	jejunum_1	jejunum	NCBI GEO	GSE7307	Human body index - transcriptional profiling	GSM175982	Small Intestine Jejunum 3 Normal	GSM175982.CEL	Adult	-	Affymetrix	[HG-U133_Plus_2] Affymetrix Human Genome U133 Plus 2.0 Array	GPL570	-
192	jejunum_2	jejunum	NCBI GEO	GSE7307	Human body index - transcriptional profiling	GSM176265	Small Intestinejejunum 6 Normal	GSM176265.CEL	Adult	-	Affymetrix	[HG-U133_Plus_2] Affymetrix Human Genome U133 Plus 2.0 Array	GPL570	-
193	jejunum_3	jejunum	NCBI GEO	GSE7307	Human body index - transcriptional profiling	GSM176266	Small Intestine Jejunum 10 Normal	GSM176266.CEL	Adult	-	Affymetrix	[HG-U133_Plus_2] Affymetrix Human Genome U133 Plus 2.0 Array	GPL570	-
194	joint_synovium_1	joint_synovium	NCBI GEO	GSE7307	Human body index - transcriptional profiling	GSM176026	Joint Tissue Synovium 4 Normal	GSM176026.CEL	Adult	-	Affymetrix	[HG-U133_Plus_2] Affymetrix Human Genome U133 Plus 2.0 Array	GPL570	-
195	joint_synovium_2	joint_synovium	NCBI GEO	GSE7307	Human body index - transcriptional profiling	GSM176268	Joint Tissue Synovium 2 Normal	GSM176268.CEL	Adult	-	Affymetrix	[HG-U133_Plus_2] Affymetrix Human Genome U133 Plus 2.0 Array	GPL570	-
196	joint_synovium_3	joint_synovium	NCBI GEO	GSE7307	Human body index - transcriptional profiling	GSM176269	Joint Tissue Synovium 7 Normal	GSM176269.CEL	Adult	-	Affymetrix	[HG-U133_Plus_2] Affymetrix Human Genome U133 Plus 2.0 Array	GPL570	-
197	kidney_1	kidney	NCBI GEO	GSE7307	Human body index - transcriptional profiling	GSM175911	Kidney BD Normal	GSM175911.CEL	Adult	-	Affymetrix	[HG-U133_Plus_2] Affymetrix Human Genome U133 Plus 2.0 Array	GPL570	-
198	kidney_cortex_1	kidney_cortex	NCBI GEO	GSE7307	Human body index - transcriptional profiling	GSM176321	Kidney Cortex 1 Normal	GSM176321.CEL	Adult	-	Affymetrix	[HG-U133_Plus_2] Affymetrix Human Genome U133 Plus 2.0 Array	GPL570	-
199	kidney_cortex_2	kidney_cortex	NCBI GEO	GSE7307	Human body index - transcriptional profiling	GSM176322	Kidney Cortex 2 Normal	GSM176322.CEL	Adult	-	Affymetrix	[HG-U133_Plus_2] Affymetrix Human Genome U133 Plus 2.0 Array	GPL570	-
200	kidney_cortex_3	kidney_cortex	NCBI GEO	GSE7307	Human body index - transcriptional profiling	GSM176323	Kidney Cortex 3 Normal	GSM176323.CEL	Adult	-	Affymetrix	[HG-U133_Plus_2] Affymetrix Human Genome U133 Plus 2.0 Array	GPL570	-
201	kidney_cortex_4	kidney_cortex	NCBI GEO	GSE7307	Human body index - transcriptional profiling	GSM176324	Kidney Cortex 4 Normal	GSM176324.CEL	Adult	-	Affymetrix	[HG-U133_Plus_2] Affymetrix Human Genome U133 Plus 2.0 Array	GPL570	-
202	kidney_medulla_1	kidney_medulla	NCBI GEO	GSE7307	Human body index - transcriptional profiling	GSM176424	Kidney Medulla 1 Normal	GSM176424.CEL	Adult	-	Affymetrix	[HG-U133_Plus_2] Affymetrix Human Genome U133 Plus 2.0 Array	GPL570	-
203	kidney_medulla_2	kidney_medulla	NCBI GEO	GSE7307	Human body index - transcriptional profiling	GSM176425	Kidney Medulla 2 Normal	GSM176425.CEL	Adult	-	Affymetrix	[HG-U133_Plus_2] Affymetrix Human Genome U133 Plus 2.0 Array	GPL570	-
204	kidney_medulla_3	kidney_medulla	NCBI GEO	GSE7307	Human body index - transcriptional profiling	GSM176426	Kidney Medulla 3 Normal	GSM176426.CEL	Adult	-	Affymetrix	[HG-U133_Plus_2] Affymetrix Human Genome U133 Plus 2.0 Array	GPL570	-
205	kidney_medulla_4	kidney_medulla	NCBI GEO	GSE7307	Human body index - transcriptional profiling	GSM176427	Kidney Medulla 4 Normal	GSM176427.CEL	Adult	-	Affymetrix	[HG-U133_Plus_2] Affymetrix Human Genome U133 Plus 2.0 Array	GPL570	-
206	liver_1	liver	NCBI GEO	GSE7307	Human body index - transcriptional profiling	GSM176332	Liver 1 Normal	GSM176332.CEL	Adult	-	Affymetrix	[HG-U133_Plus_2] Affymetrix Human Genome U133 Plus 2.0 Array	GPL570	-
207	liver_2	liver	NCBI GEO	GSE7307	Human body index - transcriptional profiling	GSM176333	Liver 2 Normal	GSM176333.CEL	Adult	-	Affymetrix	[HG-U133_Plus_2] Affymetrix Human Genome U133 Plus 2.0 Array	GPL570	-
208	liver_3	liver	NCBI GEO	GSE7307	Human body index - transcriptional profiling	GSM176334	Liver 3 Normal	GSM176334.CEL	Adult	-	Affymetrix	[HG-U133_Plus_2] Affymetrix Human Genome U133 Plus 2.0 Array	GPL570	-
209	liver_4	liver	NCBI GEO	GSE7307	Human body index - transcriptional profiling	GSM176335	Liver 4 Normal	GSM176335.CEL	Adult	-	Affymetrix	[HG-U133_Plus_2] Affymetrix Human Genome U133 Plus 2.0 Array	GPL570	-
210	lung_1	lung	NCBI GEO	GSE7307	Human body index - transcriptional profiling	GSM175977	Lung 3 Normal	GSM175977.CEL	Adult	-	Affymetrix	[HG-U133_Plus_2] Affymetrix Human Genome U133 Plus 2.0 Array	GPL570	-
211	lung_2	lung	NCBI GEO	GSE7307	Human body index - transcriptional profiling	GSM176012	Lung 1 Normal	GSM176012.CEL	Adult	-	Affymetrix	[HG-U133_Plus_2] Affymetrix Human Genome U133 Plus 2.0 Array	GPL570	-
212	lung_3	lung	NCBI GEO	GSE7307	Human body index - transcriptional profiling	GSM176021	Lung 4 Normal	GSM176021.CEL	Adult	-	Affymetrix	[HG-U133_Plus_2] Affymetrix Human Genome U133 Plus 2.0 Array	GPL570	-
213	lymph_nodes_1	lymph_nodes	NCBI GEO	GSE7307	Human body index - transcriptional profiling	GSM176431	Lymph Nodes 1 Normal	GSM176431.CEL	Adult	-	Affymetrix	[HG-U133_Plus_2] Affymetrix Human Genome U133 Plus 2.0 Array	GPL570	-
214	lymph_nodes_2	lymph_nodes	NCBI GEO	GSE7307	Human body index - transcriptional profiling	GSM176432	Lymph Nodes 2 Normal	GSM176432.CEL	Adult	-	Affymetrix	[HG-U133_Plus_2] Affymetrix Human Genome U133 Plus 2.0 Array	GPL570	-
215	lymph_nodes_3	lymph_nodes	NCBI GEO	GSE7307	Human body index - transcriptional profiling	GSM176433	Lymph Nodes 3 Normal	GSM176433.CEL	Adult	-	Affymetrix	[HG-U133_Plus_2] Affymetrix Human Genome U133 Plus 2.0 Array	GPL570	-
216	lymph_nodes_4	lymph_nodes	NCBI GEO	GSE7307	Human body index - transcriptional profiling	GSM176434	Lymph Nodes 4 Normal	GSM176434.CEL	Adult	-	Affymetrix	[HG-U133_Plus_2] Affymetrix Human Genome U133 Plus 2.0 Array	GPL570	-
217	mammary_gland_1	mammary_gland	NCBI GEO	GSE7307	Human body index - transcriptional profiling	GSM175792	Breast 6 Normal	GSM175792.CEL	Adult	-	Affymetrix	[HG-U133_Plus_2] Affymetrix Human Genome U133 Plus 2.0 Array	GPL570	-
218	mammary_gland_2	mammary_gland	NCBI GEO	GSE7307	Human body index - transcriptional profiling	GSM175795	Breast 7 Normal	GSM175795.CEL	Adult	-	Affymetrix	[HG-U133_Plus_2] Affymetrix Human Genome U133 Plus 2.0 Array	GPL570	-
219	mammary_gland_3	mammary_gland	NCBI GEO	GSE7307	Human body index - transcriptional profiling	GSM176122	Mammary Gland 10 Normal	GSM176122.CEL	Adult	-	Affymetrix	[HG-U133_Plus_2] Affymetrix Human Genome U133 Plus 2.0 Array	GPL570	-
220	mammary_gland_4	mammary_gland	NCBI GEO	GSE7307	Human body index - transcriptional profiling	GSM176231	Mammary Gland 8 Normal	GSM176231.CEL	Adult	-	Affymetrix	[HG-U133_Plus_2] Affymetrix Human Genome U133 Plus 2.0 Array	GPL570	-
221	mammary_gland_5	mammary_gland	NCBI GEO	GSE7307	Human body index - transcriptional profiling	GSM176232	Mammary Gland 9 Normal	GSM176232.CEL	Adult	-	Affymetrix	[HG-U133_Plus_2] Affymetrix Human Genome U133 Plus 2.0 Array	GPL570	-
222	medulla_1	medulla	NCBI GEO	GSE7307	Human body index - transcriptional profiling	GSM175989	Medulla 1 Normal	GSM175989.CEL	Adult	-	Affymetrix	[HG-U133_Plus_2] Affymetrix Human Genome U133 Plus 2.0 Array	GPL570	-
223	medulla_2	medulla	NCBI GEO	GSE7307	Human body index - transcriptional profiling	GSM175990	Medulla 3 Normal	GSM175990.CEL	Adult	-	Affymetrix	[HG-U133_Plus_2] Affymetrix Human Genome U133 Plus 2.0 Array	GPL570	-
224	medulla_3	medulla	NCBI GEO	GSE7307	Human body index - transcriptional profiling	GSM176018	Medulla 2 Normal	GSM176018.CEL	Adult	-	Affymetrix	[HG-U133_Plus_2] Affymetrix Human Genome U133 Plus 2.0 Array	GPL570	-
225	medulla_4	medulla	NCBI GEO	GSE7307	Human body index - transcriptional profiling	GSM176024	Medulla 4 Normal	GSM176024.CEL	Adult	-	Affymetrix	[HG-U133_Plus_2] Affymetrix Human Genome U133 Plus 2.0 Array	GPL570	-
226	medulla_5	medulla	NCBI GEO	GSE7307	Human body index - transcriptional profiling	GSM176054	Medulla 5 Normal	GSM176054.CEL	Adult	-	Affymetrix	[HG-U133_Plus_2] Affymetrix Human Genome U133 Plus 2.0 Array	GPL570	-
227	medulla_6	medulla	NCBI GEO	GSE7307	Human body index - transcriptional profiling	GSM176182	Medulla 7 Normal	GSM176182.CEL	Adult	-	Affymetrix	[HG-U133_Plus_2] Affymetrix Human Genome U133 Plus 2.0 Array	GPL570	-
228	medulla_7	medulla	NCBI GEO	GSE7307	Human body index - transcriptional profiling	GSM176183	Medulla 8 Normal	GSM176183.CEL	Adult	-	Affymetrix	[HG-U133_Plus_2] Affymetrix Human Genome U133 Plus 2.0 Array	GPL570	-
229	medulla_8	medulla	NCBI GEO	GSE7307	Human body index - transcriptional profiling	GSM176184	Medulla 9 Normal	GSM176184.CEL	Adult	-	Affymetrix	[HG-U133_Plus_2] Affymetrix Human Genome U133 Plus 2.0 Array	GPL570	-
230	medulla_9	medulla	NCBI GEO	GSE7307	Human body index - transcriptional profiling	GSM176185	Medulla 10 Normal	GSM176185.CEL	Adult	-	Affymetrix	[HG-U133_Plus_2] Affymetrix Human Genome U133 Plus 2.0 Array	GPL570	-
231	midbrain_1	midbrain	NCBI GEO	GSE7307	Human body index - transcriptional profiling	GSM175901	Midbrain 1 Normal	GSM175901.CEL	Adult	-	Affymetrix	[HG-U133_Plus_2] Affymetrix Human Genome U133 Plus 2.0 Array	GPL570	-
232	midbrain_2	midbrain	NCBI GEO	GSE7307	Human body index - transcriptional profiling	GSM175902	Midbrain 2 Normal	GSM175902.CEL	Adult	-	Affymetrix	[HG-U133_Plus_2] Affymetrix Human Genome U133 Plus 2.0 Array	GPL570	-
233	midbrain_3	midbrain	NCBI GEO	GSE7307	Human body index - transcriptional profiling	GSM175903	Midbrain 3 Normal	GSM175903.CEL	Adult	-	Affymetrix	[HG-U133_Plus_2] Affymetrix Human Genome U133 Plus 2.0 Array	GPL570	-
234	midbrain_4	midbrain	NCBI GEO	GSE7307	Human body index - transcriptional profiling	GSM175904	Midbrain 4 Normal	GSM175904.CEL	Adult	-	Affymetrix	[HG-U133_Plus_2] Affymetrix Human Genome U133 Plus 2.0 Array	GPL570	-
235	midbrain_5	midbrain	NCBI GEO	GSE7307	Human body index - transcriptional profiling	GSM175956	Midbrain 5 Normal	GSM175956.CEL	Adult	-	Affymetrix	[HG-U133_Plus_2] Affymetrix Human Genome U133 Plus 2.0 Array	GPL570	-
236	midbrain_6	midbrain	NCBI GEO	GSE7307	Human body index - transcriptional profiling	GSM175957	Midbrain 6 Normal	GSM175957.CEL	Adult	-	Affymetrix	[HG-U133_Plus_2] Affymetrix Human Genome U133 Plus 2.0 Array	GPL570	-
237	midbrain_7	midbrain	NCBI GEO	GSE7307	Human body index - transcriptional profiling	GSM175958	Midbrain 9 Normal	GSM175958.CEL	Adult	-	Affymetrix	[HG-U133_Plus_2] Affymetrix Human Genome U133 Plus 2.0 Array	GPL570	-
238	midbrain_8	midbrain	NCBI GEO	GSE7307	Human body index - transcriptional profiling	GSM175959	Midbrain 10 Normal	GSM175959.CEL	Adult	-	Affymetrix	[HG-U133_Plus_2] Affymetrix Human Genome U133 Plus 2.0 Array	GPL570	-
239	midbrain_9	midbrain	NCBI GEO	GSE7307	Human body index - transcriptional profiling	GSM176068	Midbrain 8 Normal	GSM176068.CEL	Adult	-	Affymetrix	[HG-U133_Plus_2] Affymetrix Human Genome U133 Plus 2.0 Array	GPL570	-
240	myometrium_1	myometrium	NCBI GEO	GSE7307	Human body index - transcriptional profiling	GSM176102	Myometrium 16 Normal	GSM176102.CEL	Adult	-	Affymetrix	[HG-U133_Plus_2] Affymetrix Human Genome U133 Plus 2.0 Array	GPL570	-
241	myometrium_10	myometrium	NCBI GEO	GSE7307	Human body index - transcriptional profiling	GSM176228	Myometrium 21 Normal	GSM176228.CEL	Adult	-	Affymetrix	[HG-U133_Plus_2] Affymetrix Human Genome U133 Plus 2.0 Array	GPL570	-
242	myometrium_11	myometrium	NCBI GEO	GSE7307	Human body index - transcriptional profiling	GSM176230	Myometrium 22 Normal	GSM176230.CEL	Adult	-	Affymetrix	[HG-U133_Plus_2] Affymetrix Human Genome U133 Plus 2.0 Array	GPL570	-
243	myometrium_12	myometrium	NCBI GEO	GSE7307	Human body index - transcriptional profiling	GSM176243	Myometrium 2 Normal	GSM176243.CEL	Adult	-	Affymetrix	[HG-U133_Plus_2] Affymetrix Human Genome U133 Plus 2.0 Array	GPL570	-
244	myometrium_13	myometrium	NCBI GEO	GSE7307	Human body index - transcriptional profiling	GSM176245	Myometrium 1 Normal	GSM176245.CEL	Adult	-	Affymetrix	[HG-U133_Plus_2] Affymetrix Human Genome U133 Plus 2.0 Array	GPL570	-
245	myometrium_14	myometrium	NCBI GEO	GSE7307	Human body index - transcriptional profiling	GSM176247	Myometrium 4 Normal	GSM176247.CEL	Adult	-	Affymetrix	[HG-U133_Plus_2] Affymetrix Human Genome U133 Plus 2.0 Array	GPL570	-
246	myometrium_15	myometrium	NCBI GEO	GSE7307	Human body index - transcriptional profiling	GSM176249	Myometrium 5 Normal	GSM176249.CEL	Adult	-	Affymetrix	[HG-U133_Plus_2] Affymetrix Human Genome U133 Plus 2.0 Array	GPL570	-
247	myometrium_16	myometrium	NCBI GEO	GSE7307	Human body index - transcriptional profiling	GSM176251	Myometrium 6 Normal	GSM176251.CEL	Adult	-	Affymetrix	[HG-U133_Plus_2] Affymetrix Human Genome U133 Plus 2.0 Array	GPL570	-
248	myometrium_17	myometrium	NCBI GEO	GSE7307	Human body index - transcriptional profiling	GSM176253	Myometrium 11 Normal	GSM176253.CEL	Adult	-	Affymetrix	[HG-U133_Plus_2] Affymetrix Human Genome U133 Plus 2.0 Array	GPL570	-
249	myometrium_18	myometrium	NCBI GEO	GSE7307	Human body index - transcriptional profiling	GSM176254	Myometrium 12 Normal	GSM176254.CEL	Adult	-	Affymetrix	[HG-U133_Plus_2] Affymetrix Human Genome U133 Plus 2.0 Array	GPL570	-
250	myometrium_19	myometrium	NCBI GEO	GSE7307	Human body index - transcriptional profiling	GSM176256	Myometrium 13 Normal	GSM176256.CEL	Adult	-	Affymetrix	[HG-U133_Plus_2] Affymetrix Human Genome U133 Plus 2.0 Array	GPL570	-
251	myometrium_2	myometrium	NCBI GEO	GSE7307	Human body index - transcriptional profiling	GSM176104	Myometrium 17 Normal	GSM176104.CEL	Adult	-	Affymetrix	[HG-U133_Plus_2] Affymetrix Human Genome U133 Plus 2.0 Array	GPL570	-
252	myometrium_20	myometrium	NCBI GEO	GSE7307	Human body index - transcriptional profiling	GSM176258	Myometrium 14 Normal	GSM176258.CEL	Adult	-	Affymetrix	[HG-U133_Plus_2] Affymetrix Human Genome U133 Plus 2.0 Array	GPL570	-
253	myometrium_21	myometrium	NCBI GEO	GSE7307	Human body index - transcriptional profiling	GSM176260	Myometrium 15 Normal	GSM176260.CEL	Adult	-	Affymetrix	[HG-U133_Plus_2] Affymetrix Human Genome U133 Plus 2.0 Array	GPL570	-
254	myometrium_22	myometrium	NCBI GEO	GSE7307	Human body index - transcriptional profiling	GSM176320	Myometrium 3 Normal	GSM176320.CEL	Adult	-	Affymetrix	[HG-U133_Plus_2] Affymetrix Human Genome U133 Plus 2.0 Array	GPL570	-
255	myometrium_3	myometrium	NCBI GEO	GSE7307	Human body index - transcriptional profiling	GSM176106	Myometrium 18 Normal	GSM176106.CEL	Adult	-	Affymetrix	[HG-U133_Plus_2] Affymetrix Human Genome U133 Plus 2.0 Array	GPL570	-
256	myometrium_4	myometrium	NCBI GEO	GSE7307	Human body index - transcriptional profiling	GSM176108	Myometrium 19 Normal	GSM176108.CEL	Adult	-	Affymetrix	[HG-U133_Plus_2] Affymetrix Human Genome U133 Plus 2.0 Array	GPL570	-
257	myometrium_5	myometrium	NCBI GEO	GSE7307	Human body index - transcriptional profiling	GSM176110	Myometrium 20 Normal	GSM176110.CEL	Adult	-	Affymetrix	[HG-U133_Plus_2] Affymetrix Human Genome U133 Plus 2.0 Array	GPL570	-
258	myometrium_6	myometrium	NCBI GEO	GSE7307	Human body index - transcriptional profiling	GSM176126	Myometrium 7 Normal	GSM176126.CEL	Adult	-	Affymetrix	[HG-U133_Plus_2] Affymetrix Human Genome U133 Plus 2.0 Array	GPL570	-
259	myometrium_7	myometrium	NCBI GEO	GSE7307	Human body index - transcriptional profiling	GSM176128	Myometrium 8 Normal	GSM176128.CEL	Adult	-	Affymetrix	[HG-U133_Plus_2] Affymetrix Human Genome U133 Plus 2.0 Array	GPL570	-
260	myometrium_8	myometrium	NCBI GEO	GSE7307	Human body index - transcriptional profiling	GSM176133	Myometrium 9 Normal	GSM176133.CEL	Adult	-	Affymetrix	[HG-U133_Plus_2] Affymetrix Human Genome U133 Plus 2.0 Array	GPL570	-
261	myometrium_9	myometrium	NCBI GEO	GSE7307	Human body index - transcriptional profiling	GSM176138	Myometrium 10 Normal	GSM176138.CEL	Adult	-	Affymetrix	[HG-U133_Plus_2] Affymetrix Human Genome U133 Plus 2.0 Array	GPL570	-
262	nipple_1	nipple	NCBI GEO	GSE7307	Human body index - transcriptional profiling	GSM175838	Nipple Cross Section 1 Normal	GSM175838.CEL	Adult	-	Affymetrix	[HG-U133_Plus_2] Affymetrix Human Genome U133 Plus 2.0 Array	GPL570	-
263	nipple_2	nipple	NCBI GEO	GSE7307	Human body index - transcriptional profiling	GSM175839	Nipple Cross Section 2 Normal	GSM175839.CEL	Adult	-	Affymetrix	[HG-U133_Plus_2] Affymetrix Human Genome U133 Plus 2.0 Array	GPL570	-
264	nipple_3	nipple	NCBI GEO	GSE7307	Human body index - transcriptional profiling	GSM175840	Nipple Cross Section 3 Normal	GSM175840.CEL	Adult	-	Affymetrix	[HG-U133_Plus_2] Affymetrix Human Genome U133 Plus 2.0 Array	GPL570	-
265	nipple_4	nipple	NCBI GEO	GSE7307	Human body index - transcriptional profiling	GSM175841	Nipple Cross Section 4 Normal	GSM175841.CEL	Adult	-	Affymetrix	[HG-U133_Plus_2] Affymetrix Human Genome U133 Plus 2.0 Array	GPL570	-
266	nodose_nucleus_1	nodose_nucleus	NCBI GEO	GSE7307	Human body index - transcriptional profiling	GSM176055	Nodose Nucleus 5 Normal	GSM176055.CEL	Adult	-	Affymetrix	[HG-U133_Plus_2] Affymetrix Human Genome U133 Plus 2.0 Array	GPL570	-
267	nodose_nucleus_2	nodose_nucleus	NCBI GEO	GSE7307	Human body index - transcriptional profiling	GSM176072	Nodose Nucleus 10 Normal	GSM176072.CEL	Adult	-	Affymetrix	[HG-U133_Plus_2] Affymetrix Human Genome U133 Plus 2.0 Array	GPL570	-
268	nodose_nucleus_3	nodose_nucleus	NCBI GEO	GSE7307	Human body index - transcriptional profiling	GSM176186	Nodose Nucleus 8 Normal	GSM176186.CEL	Adult	-	Affymetrix	[HG-U133_Plus_2] Affymetrix Human Genome U133 Plus 2.0 Array	GPL570	-
269	nodose_nucleus_4	nodose_nucleus	NCBI GEO	GSE7307	Human body index - transcriptional profiling	GSM176205	Nodose Nucleus 9 Normal	GSM176205.CEL	Adult	-	Affymetrix	[HG-U133_Plus_2] Affymetrix Human Genome U133 Plus 2.0 Array	GPL570	-
270	nodose_nucleus_5	nodose_nucleus	NCBI GEO	GSE7307	Human body index - transcriptional profiling	GSM176348	Nodose Nucleus 1 Normal	GSM176348.CEL	Adult	-	Affymetrix	[HG-U133_Plus_2] Affymetrix Human Genome U133 Plus 2.0 Array	GPL570	-
271	nodose_nucleus_6	nodose_nucleus	NCBI GEO	GSE7307	Human body index - transcriptional profiling	GSM176349	Nodose Nucleus 2 Normal	GSM176349.CEL	Adult	-	Affymetrix	[HG-U133_Plus_2] Affymetrix Human Genome U133 Plus 2.0 Array	GPL570	-
272	nodose_nucleus_7	nodose_nucleus	NCBI GEO	GSE7307	Human body index - transcriptional profiling	GSM176350	Nodose Nucleus 3 Normal	GSM176350.CEL	Adult	-	Affymetrix	[HG-U133_Plus_2] Affymetrix Human Genome U133 Plus 2.0 Array	GPL570	-
273	nodose_nucleus_8	nodose_nucleus	NCBI GEO	GSE7307	Human body index - transcriptional profiling	GSM176351	Nodose Nucleus 4 Normal	GSM176351.CEL	Adult	-	Affymetrix	[HG-U133_Plus_2] Affymetrix Human Genome U133 Plus 2.0 Array	GPL570	-
274	occipital_lobe_1	occipital_lobe	NCBI GEO	GSE7307	Human body index - transcriptional profiling	GSM176056	Occipital Lobe 5 Normal	GSM176056.CEL	Adult	-	Affymetrix	[HG-U133_Plus_2] Affymetrix Human Genome U133 Plus 2.0 Array	GPL570	-
275	occipital_lobe_2	occipital_lobe	NCBI GEO	GSE7307	Human body index - transcriptional profiling	GSM176073	Occipital Lobe 10 Normal	GSM176073.CEL	Adult	-	Affymetrix	[HG-U133_Plus_2] Affymetrix Human Genome U133 Plus 2.0 Array	GPL570	-
276	occipital_lobe_3	occipital_lobe	NCBI GEO	GSE7307	Human body index - transcriptional profiling	GSM176206	Occipital Lobe 8 Normal	GSM176206.CEL	Adult	-	Affymetrix	[HG-U133_Plus_2] Affymetrix Human Genome U133 Plus 2.0 Array	GPL570	-
277	occipital_lobe_4	occipital_lobe	NCBI GEO	GSE7307	Human body index - transcriptional profiling	GSM176207	Occipital Lobe 9 Normal	GSM176207.CEL	Adult	-	Affymetrix	[HG-U133_Plus_2] Affymetrix Human Genome U133 Plus 2.0 Array	GPL570	-
278	occipital_lobe_5	occipital_lobe	NCBI GEO	GSE7307	Human body index - transcriptional profiling	GSM176352	Occipital Lobe 1 Normal	GSM176352.CEL	Adult	-	Affymetrix	[HG-U133_Plus_2] Affymetrix Human Genome U133 Plus 2.0 Array	GPL570	-
279	occipital_lobe_6	occipital_lobe	NCBI GEO	GSE7307	Human body index - transcriptional profiling	GSM176353	Occipital Lobe 2 Normal	GSM176353.CEL	Adult	-	Affymetrix	[HG-U133_Plus_2] Affymetrix Human Genome U133 Plus 2.0 Array	GPL570	-
280	occipital_lobe_7	occipital_lobe	NCBI GEO	GSE7307	Human body index - transcriptional profiling	GSM176354	Occipital Lobe 3 Normal	GSM176354.CEL	Adult	-	Affymetrix	[HG-U133_Plus_2] Affymetrix Human Genome U133 Plus 2.0 Array	GPL570	-
281	occipital_lobe_8	occipital_lobe	NCBI GEO	GSE7307	Human body index - transcriptional profiling	GSM176355	Occipital Lobe 4 Normal	GSM176355.CEL	Adult	-	Affymetrix	[HG-U133_Plus_2] Affymetrix Human Genome U133 Plus 2.0 Array	GPL570	-
282	oral_mucosa_1	oral_mucosa	NCBI GEO	GSE7307	Human body index - transcriptional profiling	GSM176385	Oral Mucosa 1 Normal	GSM176385.CEL	Adult	-	Affymetrix	[HG-U133_Plus_2] Affymetrix Human Genome U133 Plus 2.0 Array	GPL570	-
283	oral_mucosa_2	oral_mucosa	NCBI GEO	GSE7307	Human body index - transcriptional profiling	GSM176386	Oral Mucosa 2 Normal	GSM176386.CEL	Adult	-	Affymetrix	[HG-U133_Plus_2] Affymetrix Human Genome U133 Plus 2.0 Array	GPL570	-
284	oral_mucosa_3	oral_mucosa	NCBI GEO	GSE7307	Human body index - transcriptional profiling	GSM176387	Oral Mucosa 3 Normal	GSM176387.CEL	Adult	-	Affymetrix	[HG-U133_Plus_2] Affymetrix Human Genome U133 Plus 2.0 Array	GPL570	-
285	oral_mucosa_4	oral_mucosa	NCBI GEO	GSE7307	Human body index - transcriptional profiling	GSM176388	Oral Mucosa 4 Normal	GSM176388.CEL	Adult	-	Affymetrix	[HG-U133_Plus_2] Affymetrix Human Genome U133 Plus 2.0 Array	GPL570	-
286	ovary_1	ovary	NCBI GEO	GSE7307	Human body index - transcriptional profiling	GSM175789	Ovary 1 Normal	GSM175789.CEL	Adult	-	Affymetrix	[HG-U133_Plus_2] Affymetrix Human Genome U133 Plus 2.0 Array	GPL570	-
287	ovary_2	ovary	NCBI GEO	GSE7307	Human body index - transcriptional profiling	GSM176131	Ovary 9 Normal	GSM176131.CEL	Adult	-	Affymetrix	[HG-U133_Plus_2] Affymetrix Human Genome U133 Plus 2.0 Array	GPL570	-
288	ovary_3	ovary	NCBI GEO	GSE7307	Human body index - transcriptional profiling	GSM176136	Ovary 10 Normal	GSM176136.CEL	Adult	-	Affymetrix	[HG-U133_Plus_2] Affymetrix Human Genome U133 Plus 2.0 Array	GPL570	-
289	ovary_4	ovary	NCBI GEO	GSE7307	Human body index - transcriptional profiling	GSM176237	Ovary 1 Normal 2	GSM176237.CEL	Adult	-	Affymetrix	[HG-U133_Plus_2] Affymetrix Human Genome U133 Plus 2.0 Array	GPL570	-
290	ovary_5	ovary	NCBI GEO	GSE7307	Human body index - transcriptional profiling	GSM176318	Ovary 3 Normal	GSM176318.CEL	Adult	-	Affymetrix	[HG-U133_Plus_2] Affymetrix Human Genome U133 Plus 2.0 Array	GPL570	-
291	pancreas_1	pancreas	NCBI GEO	GSE7307	Human body index - transcriptional profiling	GSM175950	Pancreas SG1 Normal	GSM175950.CEL	Adult	-	Affymetrix	[HG-U133_Plus_2] Affymetrix Human Genome U133 Plus 2.0 Array	GPL570	-
292	parietal_lobe_1	parietal_lobe	NCBI GEO	GSE7307	Human body index - transcriptional profiling	GSM175862	Parietal Lobe 1 Normal	GSM175862.CEL	Adult	-	Affymetrix	[HG-U133_Plus_2] Affymetrix Human Genome U133 Plus 2.0 Array	GPL570	-
293	parietal_lobe_2	parietal_lobe	NCBI GEO	GSE7307	Human body index - transcriptional profiling	GSM175863	Parietal Lobe 2 Normal	GSM175863.CEL	Adult	-	Affymetrix	[HG-U133_Plus_2] Affymetrix Human Genome U133 Plus 2.0 Array	GPL570	-
294	parietal_lobe_3	parietal_lobe	NCBI GEO	GSE7307	Human body index - transcriptional profiling	GSM175864	Parietal Lobe 3 Normal	GSM175864.CEL	Adult	-	Affymetrix	[HG-U133_Plus_2] Affymetrix Human Genome U133 Plus 2.0 Array	GPL570	-
295	parietal_lobe_4	parietal_lobe	NCBI GEO	GSE7307	Human body index - transcriptional profiling	GSM176053	Parietal Lobe 5 Normal	GSM176053.CEL	Adult	-	Affymetrix	[HG-U133_Plus_2] Affymetrix Human Genome U133 Plus 2.0 Array	GPL570	-
296	parietal_lobe_5	parietal_lobe	NCBI GEO	GSE7307	Human body index - transcriptional profiling	GSM176178	Parietal Lobe 7 Normal	GSM176178.CEL	Adult	-	Affymetrix	[HG-U133_Plus_2] Affymetrix Human Genome U133 Plus 2.0 Array	GPL570	-
297	parietal_lobe_6	parietal_lobe	NCBI GEO	GSE7307	Human body index - transcriptional profiling	GSM176179	Parietal Lobe 8 Normal	GSM176179.CEL	Adult	-	Affymetrix	[HG-U133_Plus_2] Affymetrix Human Genome U133 Plus 2.0 Array	GPL570	-
298	parietal_lobe_7	parietal_lobe	NCBI GEO	GSE7307	Human body index - transcriptional profiling	GSM176180	Parietal Lobe 9 Normal	GSM176180.CEL	Adult	-	Affymetrix	[HG-U133_Plus_2] Affymetrix Human Genome U133 Plus 2.0 Array	GPL570	-
299	parietal_lobe_8	parietal_lobe	NCBI GEO	GSE7307	Human body index - transcriptional profiling	GSM176181	Parietal Lobe 10 Normal	GSM176181.CEL	Adult	-	Affymetrix	[HG-U133_Plus_2] Affymetrix Human Genome U133 Plus 2.0 Array	GPL570	-
300	penis_1	penis	NCBI GEO	GSE7307	Human body index - transcriptional profiling	GSM175881	Penis SG Normal	GSM175881.CEL	Adult	-	Affymetrix	[HG-U133_Plus_2] Affymetrix Human Genome U133 Plus 2.0 Array	GPL570	-
301	penis_2	penis	NCBI GEO	GSE7307	Human body index - transcriptional profiling	GSM176270	Penis 1 Normal	GSM176270.CEL	Adult	-	Affymetrix	[HG-U133_Plus_2] Affymetrix Human Genome U133 Plus 2.0 Array	GPL570	-
302	penis_3	penis	NCBI GEO	GSE7307	Human body index - transcriptional profiling	GSM176271	Penis 2 Normal	GSM176271.CEL	Adult	-	Affymetrix	[HG-U133_Plus_2] Affymetrix Human Genome U133 Plus 2.0 Array	GPL570	-
303	penis_4	penis	NCBI GEO	GSE7307	Human body index - transcriptional profiling	GSM176272	Penis 4 Normal	GSM176272.CEL	Adult	-	Affymetrix	[HG-U133_Plus_2] Affymetrix Human Genome U133 Plus 2.0 Array	GPL570	-
304	penis_5	penis	NCBI GEO	GSE7307	Human body index - transcriptional profiling	GSM176273	Penis 5 Normal	GSM176273.CEL	Adult	-	Affymetrix	[HG-U133_Plus_2] Affymetrix Human Genome U133 Plus 2.0 Array	GPL570	-
305	penis_6	penis	NCBI GEO	GSE7307	Human body index - transcriptional profiling	GSM176274	Penis 6 Normal	GSM176274.CEL	Adult	-	Affymetrix	[HG-U133_Plus_2] Affymetrix Human Genome U133 Plus 2.0 Array	GPL570	-
306	pericardium_1	pericardium	NCBI GEO	GSE7307	Human body index - transcriptional profiling	GSM176035	Pericardium AB Normal	GSM176035.CEL	Adult	-	Affymetrix	[HG-U133_Plus_2] Affymetrix Human Genome U133 Plus 2.0 Array	GPL570	-
307	peritoneum_1	peritoneum	NCBI GEO	GSE7307	Human body index - transcriptional profiling	GSM176235	Peritneum 1 Normal	GSM176235.CEL	Adult	-	Affymetrix	[HG-U133_Plus_2] Affymetrix Human Genome U133 Plus 2.0 Array	GPL570	-
308	pharyngeal_mucosa_1	pharyngeal_mucosa	NCBI GEO	GSE7307	Human body index - transcriptional profiling	GSM175991	Pharyngeal Mucosa 2 Normal	GSM175991.CEL	Adult	-	Affymetrix	[HG-U133_Plus_2] Affymetrix Human Genome U133 Plus 2.0 Array	GPL570	-
309	pharyngeal_mucosa_2	pharyngeal_mucosa	NCBI GEO	GSE7307	Human body index - transcriptional profiling	GSM175992	Pharyngeal Mucosa 3 Normal	GSM175992.CEL	Adult	-	Affymetrix	[HG-U133_Plus_2] Affymetrix Human Genome U133 Plus 2.0 Array	GPL570	-
310	pharyngeal_mucosa_3	pharyngeal_mucosa	NCBI GEO	GSE7307	Human body index - transcriptional profiling	GSM176013	Pharyngeal Mucosa 1 Normal	GSM176013.CEL	Adult	-	Affymetrix	[HG-U133_Plus_2] Affymetrix Human Genome U133 Plus 2.0 Array	GPL570	-
311	pharyngeal_mucosa_4	pharyngeal_mucosa	NCBI GEO	GSE7307	Human body index - transcriptional profiling	GSM176025	Pharyngeal Mucosa 4 Normal	GSM176025.CEL	Adult	-	Affymetrix	[HG-U133_Plus_2] Affymetrix Human Genome U133 Plus 2.0 Array	GPL570	-
312	pituitary_gland_1	pituitary_gland	NCBI GEO	GSE7307	Human body index - transcriptional profiling	GSM176295	Pituitary Gland 8 Normal	GSM176295.CEL	Adult	-	Affymetrix	[HG-U133_Plus_2] Affymetrix Human Genome U133 Plus 2.0 Array	GPL570	-
313	pituitary_gland_2	pituitary_gland	NCBI GEO	GSE7307	Human body index - transcriptional profiling	GSM176296	Pituitary Gland 9 Normal	GSM176296.CEL	Adult	-	Affymetrix	[HG-U133_Plus_2] Affymetrix Human Genome U133 Plus 2.0 Array	GPL570	-
314	pituitary_gland_3	pituitary_gland	NCBI GEO	GSE7307	Human body index - transcriptional profiling	GSM176297	Pituitary Gland 10 Normal	GSM176297.CEL	Adult	-	Affymetrix	[HG-U133_Plus_2] Affymetrix Human Genome U133 Plus 2.0 Array	GPL570	-
315	pituitary_gland_4	pituitary_gland	NCBI GEO	GSE7307	Human body index - transcriptional profiling	GSM176411	Pituitary Gland 2 Normal	GSM176411.CEL	Adult	-	Affymetrix	[HG-U133_Plus_2] Affymetrix Human Genome U133 Plus 2.0 Array	GPL570	-
316	pituitary_gland_5	pituitary_gland	NCBI GEO	GSE7307	Human body index - transcriptional profiling	GSM176412	Pituitary Gland 3 Normal	GSM176412.CEL	Adult	-	Affymetrix	[HG-U133_Plus_2] Affymetrix Human Genome U133 Plus 2.0 Array	GPL570	-
317	pituitary_gland_6	pituitary_gland	NCBI GEO	GSE7307	Human body index - transcriptional profiling	GSM176413	Pituitary Gland 4 Normal	GSM176413.CEL	Adult	-	Affymetrix	[HG-U133_Plus_2] Affymetrix Human Genome U133 Plus 2.0 Array	GPL570	-
318	placenta_1	placenta	NCBI GEO	GSE7307	Human body index - transcriptional profiling	GSM175937	Placenta BD Normal	GSM175937.CEL	Adult	-	Affymetrix	[HG-U133_Plus_2] Affymetrix Human Genome U133 Plus 2.0 Array	GPL570	-
319	pons_1	pons	NCBI GEO	GSE7307	Human body index - transcriptional profiling	GSM176036	Pons AB Normal	GSM176036.CEL	Adult	-	Affymetrix	[HG-U133_Plus_2] Affymetrix Human Genome U133 Plus 2.0 Array	GPL570	-
320	prefrontal_cortex_1	prefrontal_cortex	NCBI GEO	GSE7307	Human body index - transcriptional profiling	GSM176037	Prefrontal Cortex AB Normal	GSM176037.CEL	Adult	-	Affymetrix	[HG-U133_Plus_2] Affymetrix Human Genome U133 Plus 2.0 Array	GPL570	-
321	prostate_1	prostate	NCBI GEO	GSE7307	Human body index - transcriptional profiling	GSM175923	Prostate 18 Normal	GSM175923.CEL	Adult	-	Affymetrix	[HG-U133_Plus_2] Affymetrix Human Genome U133 Plus 2.0 Array	GPL570	-
322	prostate_10	prostate	NCBI GEO	GSE7307	Human body index - transcriptional profiling	GSM176278	Prostate Gland 6 Normal	GSM176278.CEL	Adult	-	Affymetrix	[HG-U133_Plus_2] Affymetrix Human Genome U133 Plus 2.0 Array	GPL570	-
323	prostate_11	prostate	NCBI GEO	GSE7307	Human body index - transcriptional profiling	GSM176325	Prostate Gland 1 Normal	GSM176325.CEL	Adult	-	Affymetrix	[HG-U133_Plus_2] Affymetrix Human Genome U133 Plus 2.0 Array	GPL570	-
324	prostate_12	prostate	NCBI GEO	GSE7307	Human body index - transcriptional profiling	GSM176326	Prostate Gland 2 Normal	GSM176326.CEL	Adult	-	Affymetrix	[HG-U133_Plus_2] Affymetrix Human Genome U133 Plus 2.0 Array	GPL570	-
325	prostate_13	prostate	NCBI GEO	GSE7307	Human body index - transcriptional profiling	GSM176327	Prostate Gland 4 Normal	GSM176327.CEL	Adult	-	Affymetrix	[HG-U133_Plus_2] Affymetrix Human Genome U133 Plus 2.0 Array	GPL570	-
326	prostate_2	prostate	NCBI GEO	GSE7307	Human body index - transcriptional profiling	GSM175924	Prostate 19 Normal	GSM175924.CEL	Adult	-	Affymetrix	[HG-U133_Plus_2] Affymetrix Human Genome U133 Plus 2.0 Array	GPL570	-
327	prostate_3	prostate	NCBI GEO	GSE7307	Human body index - transcriptional profiling	GSM175925	Prostate 20 Normal	GSM175925.CEL	Adult	-	Affymetrix	[HG-U133_Plus_2] Affymetrix Human Genome U133 Plus 2.0 Array	GPL570	-
328	prostate_4	prostate	NCBI GEO	GSE7307	Human body index - transcriptional profiling	GSM175926	Prostate 21 Normal	GSM175926.CEL	Adult	-	Affymetrix	[HG-U133_Plus_2] Affymetrix Human Genome U133 Plus 2.0 Array	GPL570	-
329	prostate_5	prostate	NCBI GEO	GSE7307	Human body index - transcriptional profiling	GSM175927	Prostate 22 Normal	GSM175927.CEL	Adult	-	Affymetrix	[HG-U133_Plus_2] Affymetrix Human Genome U133 Plus 2.0 Array	GPL570	-
330	prostate_6	prostate	NCBI GEO	GSE7307	Human body index - transcriptional profiling	GSM175928	Prostate 23 Normal	GSM175928.CEL	Adult	-	Affymetrix	[HG-U133_Plus_2] Affymetrix Human Genome U133 Plus 2.0 Array	GPL570	-
331	prostate_7	prostate	NCBI GEO	GSE7307	Human body index - transcriptional profiling	GSM175938	Prostate Gland BD Normal	GSM175938.CEL	Adult	-	Affymetrix	[HG-U133_Plus_2] Affymetrix Human Genome U133 Plus 2.0 Array	GPL570	-
332	prostate_8	prostate	NCBI GEO	GSE7307	Human body index - transcriptional profiling	GSM175955	Prostate 24 Normal	GSM175955.CEL	Adult	-	Affymetrix	[HG-U133_Plus_2] Affymetrix Human Genome U133 Plus 2.0 Array	GPL570	-
333	prostate_9	prostate	NCBI GEO	GSE7307	Human body index - transcriptional profiling	GSM176277	Prostate Gland 5 Normal	GSM176277.CEL	Adult	-	Affymetrix	[HG-U133_Plus_2] Affymetrix Human Genome U133 Plus 2.0 Array	GPL570	-
334	putamen_1	putamen	NCBI GEO	GSE7307	Human body index - transcriptional profiling	GSM175846	Putamen 1 Normal	GSM175846.CEL	Adult	-	Affymetrix	[HG-U133_Plus_2] Affymetrix Human Genome U133 Plus 2.0 Array	GPL570	-
335	putamen_10	putamen	NCBI GEO	GSE7307	Human body index - transcriptional profiling	GSM176367	Putamen P6 Normal	GSM176367.CEL	Adult	-	Affymetrix	[HG-U133_Plus_2] Affymetrix Human Genome U133 Plus 2.0 Array	GPL570	-
336	putamen_11	putamen	NCBI GEO	GSE7307	Human body index - transcriptional profiling	GSM176371	Putamen P7 Normal	GSM176371.CEL	Adult	-	Affymetrix	[HG-U133_Plus_2] Affymetrix Human Genome U133 Plus 2.0 Array	GPL570	-
337	putamen_12	putamen	NCBI GEO	GSE7307	Human body index - transcriptional profiling	GSM176374	Putamen P8 Normal	GSM176374.CEL	Adult	-	Affymetrix	[HG-U133_Plus_2] Affymetrix Human Genome U133 Plus 2.0 Array	GPL570	-
338	putamen_13	putamen	NCBI GEO	GSE7307	Human body index - transcriptional profiling	GSM176380	Putamen P9 Normal	GSM176380.CEL	Adult	-	Affymetrix	[HG-U133_Plus_2] Affymetrix Human Genome U133 Plus 2.0 Array	GPL570	-
339	putamen_2	putamen	NCBI GEO	GSE7307	Human body index - transcriptional profiling	GSM175847	Putamen 2 Normal	GSM175847.CEL	Adult	-	Affymetrix	[HG-U133_Plus_2] Affymetrix Human Genome U133 Plus 2.0 Array	GPL570	-
340	putamen_3	putamen	NCBI GEO	GSE7307	Human body index - transcriptional profiling	GSM175848	Putamen 4 Normal	GSM175848.CEL	Adult	-	Affymetrix	[HG-U133_Plus_2] Affymetrix Human Genome U133 Plus 2.0 Array	GPL570	-
341	putamen_4	putamen	NCBI GEO	GSE7307	Human body index - transcriptional profiling	GSM176020	Putamen 3 Normal	GSM176020.CEL	Adult	-	Affymetrix	[HG-U133_Plus_2] Affymetrix Human Genome U133 Plus 2.0 Array	GPL570	-
342	putamen_5	putamen	NCBI GEO	GSE7307	Human body index - transcriptional profiling	GSM176046	Putamen 5 Normal	GSM176046.CEL	Adult	-	Affymetrix	[HG-U133_Plus_2] Affymetrix Human Genome U133 Plus 2.0 Array	GPL570	-
343	putamen_6	putamen	NCBI GEO	GSE7307	Human body index - transcriptional profiling	GSM176150	Putamen 8 Normal	GSM176150.CEL	Adult	-	Affymetrix	[HG-U133_Plus_2] Affymetrix Human Genome U133 Plus 2.0 Array	GPL570	-
344	putamen_7	putamen	NCBI GEO	GSE7307	Human body index - transcriptional profiling	GSM176151	Putamen 9 Normal	GSM176151.CEL	Adult	-	Affymetrix	[HG-U133_Plus_2] Affymetrix Human Genome U133 Plus 2.0 Array	GPL570	-
345	putamen_8	putamen	NCBI GEO	GSE7307	Human body index - transcriptional profiling	GSM176152	Putamen 10 Normal	GSM176152.CEL	Adult	-	Affymetrix	[HG-U133_Plus_2] Affymetrix Human Genome U133 Plus 2.0 Array	GPL570	-
346	putamen_9	putamen	NCBI GEO	GSE7307	Human body index - transcriptional profiling	GSM176169	Putamen 7 Normal	GSM176169.CEL	Adult	-	Affymetrix	[HG-U133_Plus_2] Affymetrix Human Genome U133 Plus 2.0 Array	GPL570	-
347	retrocervical_infiltrate_1	retrocervical_infiltrate	NCBI GEO	GSE7307	Human body index - transcriptional profiling	GSM176241	Retrocervical Infiltrate 1 Normal	GSM176241.CEL	Adult	-	Affymetrix	[HG-U133_Plus_2] Affymetrix Human Genome U133 Plus 2.0 Array	GPL570	-
348	salivary_gland_1	salivary_gland	NCBI GEO	GSE7307	Human body index - transcriptional profiling	GSM175939	Salivary Gland BD Normal	GSM175939.CEL	Adult	-	Affymetrix	[HG-U133_Plus_2] Affymetrix Human Genome U133 Plus 2.0 Array	GPL570	-
349	salivary_gland_2	salivary_gland	NCBI GEO	GSE7307	Human body index - transcriptional profiling	GSM176414	Salivary Gland 1 Normal	GSM176414.CEL	Adult	-	Affymetrix	[HG-U133_Plus_2] Affymetrix Human Genome U133 Plus 2.0 Array	GPL570	-
350	salivary_gland_3	salivary_gland	NCBI GEO	GSE7307	Human body index - transcriptional profiling	GSM176415	Salivary Gland 2 Normal	GSM176415.CEL	Adult	-	Affymetrix	[HG-U133_Plus_2] Affymetrix Human Genome U133 Plus 2.0 Array	GPL570	-
351	salivary_gland_4	salivary_gland	NCBI GEO	GSE7307	Human body index - transcriptional profiling	GSM176416	Salivary Gland 3 Normal	GSM176416.CEL	Adult	-	Affymetrix	[HG-U133_Plus_2] Affymetrix Human Genome U133 Plus 2.0 Array	GPL570	-
352	salivary_gland_5	salivary_gland	NCBI GEO	GSE7307	Human body index - transcriptional profiling	GSM176417	Salivary Gland 4 Normal	GSM176417.CEL	Adult	-	Affymetrix	[HG-U133_Plus_2] Affymetrix Human Genome U133 Plus 2.0 Array	GPL570	-
353	seminiferous_tubule_1	seminiferous_tubule	EBI AE	E-TABM-130	Transcription profiling of human, mouse and rat differentiated cell sub-types leading to sperm formation	-	seminiferous tubule	HTU1_U133_plus2_philippe_demougin_060105.CEL	Adult	-	Affymetrix	[HG-U133_Plus_2] Affymetrix Human Genome U133 Plus 2.0 Array	GPL570	-
354	seminiferous_tubule_2	seminiferous_tubule	EBI AE	E-TABM-130	Transcription profiling of human, mouse and rat differentiated cell sub-types leading to sperm formation	-	seminiferous tubule	HTU2_U133_plus2_philippe_demougin_060105.CEL	Adult	-	Affymetrix	[HG-U133_Plus_2] Affymetrix Human Genome U133 Plus 2.0 Array	GPL570	-
355	muscle_skeletal_1	muscle_skeletal	NCBI GEO	GSE7307	Human body index - transcriptional profiling	GSM175882	testis_7	GSM175882.CEL	Adult	-	Affymetrix	[HG-U133_Plus_2] Affymetrix Human Genome U133 Plus 2.0 Array	GPL570	-
356	muscle_skeletal_2	muscle_skeletal	NCBI GEO	GSE7307	Human body index - transcriptional profiling	GSM175883	testis_8	GSM175883.CEL	Adult	-	Affymetrix	[HG-U133_Plus_2] Affymetrix Human Genome U133 Plus 2.0 Array	GPL570	-
357	muscle_skeletal_3	muscle_skeletal	NCBI GEO	GSE7307	Human body index - transcriptional profiling	GSM175884	Skeletal Muscle 4 Normal	GSM175884.CEL	Adult	-	Affymetrix	[HG-U133_Plus_2] Affymetrix Human Genome U133 Plus 2.0 Array	GPL570	-
358	muscle_skeletal_4	muscle_skeletal	NCBI GEO	GSE7307	Human body index - transcriptional profiling	GSM175940	Skeletal Muscle BD Normal	GSM175940.CEL	Adult	-	Affymetrix	[HG-U133_Plus_2] Affymetrix Human Genome U133 Plus 2.0 Array	GPL570	-
359	muscle_skeletal_5	muscle_skeletal	NCBI GEO	GSE7307	Human body index - transcriptional profiling	GSM175985	Skeletal Muscle Superior Quadracep 2 Normal	GSM175985.CEL	Adult	-	Affymetrix	[HG-U133_Plus_2] Affymetrix Human Genome U133 Plus 2.0 Array	GPL570	-
360	skin_1	skin	NCBI GEO	GSE7307	Human body index - transcriptional profiling	GSM175948	Skin Bd Normal	GSM175948.CEL	Adult	-	Affymetrix	[HG-U133_Plus_2] Affymetrix Human Genome U133 Plus 2.0 Array	GPL570	-
361	skin_2	skin	NCBI GEO	GSE7307	Human body index - transcriptional profiling	GSM175952	Skin Sg Normal	GSM175952.CEL	Adult	-	Affymetrix	[HG-U133_Plus_2] Affymetrix Human Genome U133 Plus 2.0 Array	GPL570	-
362	skin_3	skin	NCBI GEO	GSE7307	Human body index - transcriptional profiling	GSM175967	Skin 4 Normal	GSM175967.CEL	Adult	-	Affymetrix	[HG-U133_Plus_2] Affymetrix Human Genome U133 Plus 2.0 Array	GPL570	-
363	skin_4	skin	NCBI GEO	GSE7307	Human body index - transcriptional profiling	GSM175993	Skin 1 Normal	GSM175993.CEL	Adult	-	Affymetrix	[HG-U133_Plus_2] Affymetrix Human Genome U133 Plus 2.0 Array	GPL570	-
364	skin_5	skin	NCBI GEO	GSE7307	Human body index - transcriptional profiling	GSM175998	Skin 5 Normal 1	GSM175998.CEL	Adult	-	Affymetrix	[HG-U133_Plus_2] Affymetrix Human Genome U133 Plus 2.0 Array	GPL570	-
365	skin_6	skin	NCBI GEO	GSE7307	Human body index - transcriptional profiling	GSM176117	Skin 5 Normal 2	GSM176117.CEL	Adult	-	Affymetrix	[HG-U133_Plus_2] Affymetrix Human Genome U133 Plus 2.0 Array	GPL570	-
366	skin_7	skin	NCBI GEO	GSE7307	Human body index - transcriptional profiling	GSM176267	Skin 10 Normal	GSM176267.CEL	Adult	-	Affymetrix	[HG-U133_Plus_2] Affymetrix Human Genome U133 Plus 2.0 Array	GPL570	-
367	spermatid_1	spermatid	EBI AE	E-TABM-130	Transcription profiling of human, mouse and rat differentiated cell sub-types leading to sperm formation	-	spermatid	HST2_U133_plus2_philippe_demougin_060105.CEL	Adult	-	Affymetrix	[HG-U133_Plus_2] Affymetrix Human Genome U133 Plus 2.0 Array	GPL570	-
368	spermatocyte_1	spermatocyte	EBI AE	E-TABM-130	Transcription profiling of human, mouse and rat differentiated cell sub-types leading to sperm formation	-	spermatid	HSC1_U133_plus2_philippe_demougin_060105.CEL	Adult	-	Affymetrix	[HG-U133_Plus_2] Affymetrix Human Genome U133 Plus 2.0 Array	GPL570	-
369	spermatid_2	spermatid	EBI AE	E-TABM-130	Transcription profiling of human, mouse and rat differentiated cell sub-types leading to sperm formation	-	spermatid	HST1_U133_plus2_philippe_demougin_060105.CEL	Adult	-	Affymetrix	[HG-U133_Plus_2] Affymetrix Human Genome U133 Plus 2.0 Array	GPL570	-
370	spermatocyte_2	spermatocyte	EBI AE	E-TABM-130	Transcription profiling of human, mouse and rat differentiated cell sub-types leading to sperm formation	-	spermatocyte	HSC2_U133_plus2_philippe_demougin_060105.CEL	Adult	-	Affymetrix	[HG-U133_Plus_2] Affymetrix Human Genome U133 Plus 2.0 Array	GPL570	-
371	spinal_cord_1	spinal_cord	NCBI GEO	GSE7307	Human body index - transcriptional profiling	GSM175865	Spinal Cord 1 Normal	GSM175865.CEL	Adult	-	Affymetrix	[HG-U133_Plus_2] Affymetrix Human Genome U133 Plus 2.0 Array	GPL570	-
372	spinal_cord_2	spinal_cord	NCBI GEO	GSE7307	Human body index - transcriptional profiling	GSM175866	Spinal Cord 2 Normal	GSM175866.CEL	Adult	-	Affymetrix	[HG-U133_Plus_2] Affymetrix Human Genome U133 Plus 2.0 Array	GPL570	-
373	spinal_cord_3	spinal_cord	NCBI GEO	GSE7307	Human body index - transcriptional profiling	GSM175867	Spinal Cord 3 Normal	GSM175867.CEL	Adult	-	Affymetrix	[HG-U133_Plus_2] Affymetrix Human Genome U133 Plus 2.0 Array	GPL570	-
374	spinal_cord_4	spinal_cord	NCBI GEO	GSE7307	Human body index - transcriptional profiling	GSM175868	Spinal Cord 4 Normal	GSM175868.CEL	Adult	-	Affymetrix	[HG-U133_Plus_2] Affymetrix Human Genome U133 Plus 2.0 Array	GPL570	-
375	spinal_cord_5	spinal_cord	NCBI GEO	GSE7307	Human body index - transcriptional profiling	GSM175936	Spinal Cord BD Normal	GSM175936.CEL	Adult	-	Affymetrix	[HG-U133_Plus_2] Affymetrix Human Genome U133 Plus 2.0 Array	GPL570	-
376	spinal_cord_6	spinal_cord	NCBI GEO	GSE7307	Human body index - transcriptional profiling	GSM176057	Spinal Cord 5 Normal	GSM176057.CEL	Adult	-	Affymetrix	[HG-U133_Plus_2] Affymetrix Human Genome U133 Plus 2.0 Array	GPL570	-
377	spinal_cord_7	spinal_cord	NCBI GEO	GSE7307	Human body index - transcriptional profiling	GSM176074	Spinal Cord 10 Normal	GSM176074.CEL	Adult	-	Affymetrix	[HG-U133_Plus_2] Affymetrix Human Genome U133 Plus 2.0 Array	GPL570	-
378	spinal_cord_8	spinal_cord	NCBI GEO	GSE7307	Human body index - transcriptional profiling	GSM176208	Spinal Cord 8 Normal	GSM176208.CEL	Adult	-	Affymetrix	[HG-U133_Plus_2] Affymetrix Human Genome U133 Plus 2.0 Array	GPL570	-
379	spinal_cord_9	spinal_cord	NCBI GEO	GSE7307	Human body index - transcriptional profiling	GSM176209	Spinal Cord 9 Normal	GSM176209.CEL	Adult	-	Affymetrix	[HG-U133_Plus_2] Affymetrix Human Genome U133 Plus 2.0 Array	GPL570	-
380	spleen_1	spleen	NCBI GEO	GSE7307	Human body index - transcriptional profiling	GSM175941	Spleen BD Normal	GSM175941.CEL	Adult	-	Affymetrix	[HG-U133_Plus_2] Affymetrix Human Genome U133 Plus 2.0 Array	GPL570	-
381	spleen_2	spleen	NCBI GEO	GSE7307	Human body index - transcriptional profiling	GSM176328	Spleen 1 Normal	GSM176328.CEL	Adult	-	Affymetrix	[HG-U133_Plus_2] Affymetrix Human Genome U133 Plus 2.0 Array	GPL570	-
382	spleen_3	spleen	NCBI GEO	GSE7307	Human body index - transcriptional profiling	GSM176329	Spleen 2 Normal	GSM176329.CEL	Adult	-	Affymetrix	[HG-U133_Plus_2] Affymetrix Human Genome U133 Plus 2.0 Array	GPL570	-
383	spleen_4	spleen	NCBI GEO	GSE7307	Human body index - transcriptional profiling	GSM176330	Spleen 3 Normal	GSM176330.CEL	Adult	-	Affymetrix	[HG-U133_Plus_2] Affymetrix Human Genome U133 Plus 2.0 Array	GPL570	-
384	spleen_5	spleen	NCBI GEO	GSE7307	Human body index - transcriptional profiling	GSM176331	Spleen 4 Normal	GSM176331.CEL	Adult	-	Affymetrix	[HG-U133_Plus_2] Affymetrix Human Genome U133 Plus 2.0 Array	GPL570	-
385	stomach_1	stomach	NCBI GEO	GSE7307	Human body index - transcriptional profiling	GSM175943	Stomach BD Normal	GSM175943.CEL	Adult	-	Affymetrix	[HG-U133_Plus_2] Affymetrix Human Genome U133 Plus 2.0 Array	GPL570	-
386	stomach_cardiac_1	stomach_cardiac	NCBI GEO	GSE7307	Human body index - transcriptional profiling	GSM175822	Stomach Cardiac 1 Normal	GSM175822.CEL	Adult	-	Affymetrix	[HG-U133_Plus_2] Affymetrix Human Genome U133 Plus 2.0 Array	GPL570	-
387	stomach_cardiac_2	stomach_cardiac	NCBI GEO	GSE7307	Human body index - transcriptional profiling	GSM175823	Stomach Cardiac 3 Normal	GSM175823.CEL	Adult	-	Affymetrix	[HG-U133_Plus_2] Affymetrix Human Genome U133 Plus 2.0 Array	GPL570	-
388	stomach_cardiac_3	stomach_cardiac	NCBI GEO	GSE7307	Human body index - transcriptional profiling	GSM175824	Stomach Cardiac 4 Normal	GSM175824.CEL	Adult	-	Affymetrix	[HG-U133_Plus_2] Affymetrix Human Genome U133 Plus 2.0 Array	GPL570	-
389	stomach_fundus_1	stomach_fundus	NCBI GEO	GSE7307	Human body index - transcriptional profiling	GSM176336	Stomach Fundus 1 Normal	GSM176336.CEL	Adult	-	Affymetrix	[HG-U133_Plus_2] Affymetrix Human Genome U133 Plus 2.0 Array	GPL570	-
390	stomach_fundus_2	stomach_fundus	NCBI GEO	GSE7307	Human body index - transcriptional profiling	GSM176337	Stomach Fundus 2 Normal	GSM176337.CEL	Adult	-	Affymetrix	[HG-U133_Plus_2] Affymetrix Human Genome U133 Plus 2.0 Array	GPL570	-
391	stomach_fundus_3	stomach_fundus	NCBI GEO	GSE7307	Human body index - transcriptional profiling	GSM176338	Stomach Fundus 3 Normal	GSM176338.CEL	Adult	-	Affymetrix	[HG-U133_Plus_2] Affymetrix Human Genome U133 Plus 2.0 Array	GPL570	-
392	stomach_fundus_4	stomach_fundus	NCBI GEO	GSE7307	Human body index - transcriptional profiling	GSM176339	Stomach Fundus 4 Normal	GSM176339.CEL	Adult	-	Affymetrix	[HG-U133_Plus_2] Affymetrix Human Genome U133 Plus 2.0 Array	GPL570	-
393	stomach_pyloric_1	stomach_pyloric	NCBI GEO	GSE7307	Human body index - transcriptional profiling	GSM176340	Stomach Pyloric 1 Normal	GSM176340.CEL	Adult	-	Affymetrix	[HG-U133_Plus_2] Affymetrix Human Genome U133 Plus 2.0 Array	GPL570	-
394	stomach_pyloric_2	stomach_pyloric	NCBI GEO	GSE7307	Human body index - transcriptional profiling	GSM176341	Stomach Pyloric 2 Normal	GSM176341.CEL	Adult	-	Affymetrix	[HG-U133_Plus_2] Affymetrix Human Genome U133 Plus 2.0 Array	GPL570	-
395	stomach_pyloric_3	stomach_pyloric	NCBI GEO	GSE7307	Human body index - transcriptional profiling	GSM176342	Stomach Pyloric 3 Normal	GSM176342.CEL	Adult	-	Affymetrix	[HG-U133_Plus_2] Affymetrix Human Genome U133 Plus 2.0 Array	GPL570	-
396	stomach_pyloric_4	stomach_pyloric	NCBI GEO	GSE7307	Human body index - transcriptional profiling	GSM176343	Stomach Pyloric 4 Normal	GSM176343.CEL	Adult	-	Affymetrix	[HG-U133_Plus_2] Affymetrix Human Genome U133 Plus 2.0 Array	GPL570	-
397	substantia_nigra_1	substantia_nigra	NCBI GEO	GSE7307	Human body index - transcriptional profiling	GSM175871	Substantia Nigra 1 Normal	GSM175871.CEL	Adult	-	Affymetrix	[HG-U133_Plus_2] Affymetrix Human Genome U133 Plus 2.0 Array	GPL570	-
398	substantia_nigra_2	substantia_nigra	NCBI GEO	GSE7307	Human body index - transcriptional profiling	GSM175872	Substantia Nigra 2 Normal	GSM175872.CEL	Adult	-	Affymetrix	[HG-U133_Plus_2] Affymetrix Human Genome U133 Plus 2.0 Array	GPL570	-
399	substantia_nigra_3	substantia_nigra	NCBI GEO	GSE7307	Human body index - transcriptional profiling	GSM175873	Substantia Nigra 3 Normal	GSM175873.CEL	Adult	-	Affymetrix	[HG-U133_Plus_2] Affymetrix Human Genome U133 Plus 2.0 Array	GPL570	-
400	substantia_nigra_4	substantia_nigra	NCBI GEO	GSE7307	Human body index - transcriptional profiling	GSM176059	Substantia Nigra 5 Normal	GSM176059.CEL	Adult	-	Affymetrix	[HG-U133_Plus_2] Affymetrix Human Genome U133 Plus 2.0 Array	GPL570	-
401	substantia_nigra_5	substantia_nigra	NCBI GEO	GSE7307	Human body index - transcriptional profiling	GSM176125	Substantia Nigra 10 Normal	GSM176125.CEL	Adult	-	Affymetrix	[HG-U133_Plus_2] Affymetrix Human Genome U133 Plus 2.0 Array	GPL570	-
402	substantia_nigra_6	substantia_nigra	NCBI GEO	GSE7307	Human body index - transcriptional profiling	GSM176212	Substantia Nigra 8 Normal	GSM176212.CEL	Adult	-	Affymetrix	[HG-U133_Plus_2] Affymetrix Human Genome U133 Plus 2.0 Array	GPL570	-
403	substantia_nigra_7	substantia_nigra	NCBI GEO	GSE7307	Human body index - transcriptional profiling	GSM176213	Substantia Nigra 9 Normal	GSM176213.CEL	Adult	-	Affymetrix	[HG-U133_Plus_2] Affymetrix Human Genome U133 Plus 2.0 Array	GPL570	-
404	substantia_nigra_pars_compacta_1	substantia_nigra_pars_compacta	NCBI GEO	GSE7307	Human body index - transcriptional profiling	GSM176393	Substantia Nigra Pars Compacta 4 Normal	GSM176393.CEL	Adult	-	Affymetrix	[HG-U133_Plus_2] Affymetrix Human Genome U133 Plus 2.0 Array	GPL570	-
405	substantia_nigra_pars_compacta_2	substantia_nigra_pars_compacta	NCBI GEO	GSE7307	Human body index - transcriptional profiling	GSM176394	Substantia Nigra Pars Compacta 5 Normal	GSM176394.CEL	Adult	-	Affymetrix	[HG-U133_Plus_2] Affymetrix Human Genome U133 Plus 2.0 Array	GPL570	-
406	substantia_nigra_pars_compacta_3	substantia_nigra_pars_compacta	NCBI GEO	GSE7307	Human body index - transcriptional profiling	GSM176397	Substantia Nigra Pars Compacta 6 Normal	GSM176397.CEL	Adult	-	Affymetrix	[HG-U133_Plus_2] Affymetrix Human Genome U133 Plus 2.0 Array	GPL570	-
407	substantia_nigra_pars_compacta_4	substantia_nigra_pars_compacta	NCBI GEO	GSE7307	Human body index - transcriptional profiling	GSM176401	Substantia Nigra Pars Compacta 7 Normal	GSM176401.CEL	Adult	-	Affymetrix	[HG-U133_Plus_2] Affymetrix Human Genome U133 Plus 2.0 Array	GPL570	-
408	substantia_nigra_pars_compacta_5	substantia_nigra_pars_compacta	NCBI GEO	GSE7307	Human body index - transcriptional profiling	GSM176403	Substantia Nigra Pars Compacta 8 Normal	GSM176403.CEL	Adult	-	Affymetrix	[HG-U133_Plus_2] Affymetrix Human Genome U133 Plus 2.0 Array	GPL570	-
409	substantia_nigra_reticulata_1	substantia_nigra_reticulata	NCBI GEO	GSE7307	Human body index - transcriptional profiling	GSM176395	Substantia Nigra Reticulata 4 Normal	GSM176395.CEL	Adult	-	Affymetrix	[HG-U133_Plus_2] Affymetrix Human Genome U133 Plus 2.0 Array	GPL570	-
410	substantia_nigra_reticulata_2	substantia_nigra_reticulata	NCBI GEO	GSE7307	Human body index - transcriptional profiling	GSM176398	Substantia Nigra Reticulata 5 Normal	GSM176398.CEL	Adult	-	Affymetrix	[HG-U133_Plus_2] Affymetrix Human Genome U133 Plus 2.0 Array	GPL570	-
411	substantia_nigra_reticulata_3	substantia_nigra_reticulata	NCBI GEO	GSE7307	Human body index - transcriptional profiling	GSM176402	Substantia Nigra Reticulata 6 Normal	GSM176402.CEL	Adult	-	Affymetrix	[HG-U133_Plus_2] Affymetrix Human Genome U133 Plus 2.0 Array	GPL570	-
412	substantia_nigra_reticulata_4	substantia_nigra_reticulata	NCBI GEO	GSE7307	Human body index - transcriptional profiling	GSM176404	Substantia Nigra Reticulata 7 Normal	GSM176404.CEL	Adult	-	Affymetrix	[HG-U133_Plus_2] Affymetrix Human Genome U133 Plus 2.0 Array	GPL570	-
413	subthalamic_nucleus_1	subthalamic_nucleus	NCBI GEO	GSE7307	Human body index - transcriptional profiling	GSM175869	Subthalamic Nucleus 2 Normal	GSM175869.CEL	Adult	-	Affymetrix	[HG-U133_Plus_2] Affymetrix Human Genome U133 Plus 2.0 Array	GPL570	-
414	subthalamic_nucleus_2	subthalamic_nucleus	NCBI GEO	GSE7307	Human body index - transcriptional profiling	GSM175870	Subthalamic Nucleus 3 Normal	GSM175870.CEL	Adult	-	Affymetrix	[HG-U133_Plus_2] Affymetrix Human Genome U133 Plus 2.0 Array	GPL570	-
415	subthalamic_nucleus_3	subthalamic_nucleus	NCBI GEO	GSE7307	Human body index - transcriptional profiling	GSM176058	Subthalamic Nucleus 5 Normal	GSM176058.CEL	Adult	-	Affymetrix	[HG-U133_Plus_2] Affymetrix Human Genome U133 Plus 2.0 Array	GPL570	-
416	subthalamic_nucleus_4	subthalamic_nucleus	NCBI GEO	GSE7307	Human body index - transcriptional profiling	GSM176065	Subthalamic Nucleus 6 Normal	GSM176065.CEL	Adult	-	Affymetrix	[HG-U133_Plus_2] Affymetrix Human Genome U133 Plus 2.0 Array	GPL570	-
417	subthalamic_nucleus_5	subthalamic_nucleus	NCBI GEO	GSE7307	Human body index - transcriptional profiling	GSM176124	Subthalamic Nucleus 10 Normal	GSM176124.CEL	Adult	-	Affymetrix	[HG-U133_Plus_2] Affymetrix Human Genome U133 Plus 2.0 Array	GPL570	-
418	subthalamic_nucleus_6	subthalamic_nucleus	NCBI GEO	GSE7307	Human body index - transcriptional profiling	GSM176210	Subthalamic Nucleus 8 Normal	GSM176210.CEL	Adult	-	Affymetrix	[HG-U133_Plus_2] Affymetrix Human Genome U133 Plus 2.0 Array	GPL570	-
419	subthalamic_nucleus_7	subthalamic_nucleus	NCBI GEO	GSE7307	Human body index - transcriptional profiling	GSM176211	Subthalamic Nucleus 9 Normal	GSM176211.CEL	Adult	-	Affymetrix	[HG-U133_Plus_2] Affymetrix Human Genome U133 Plus 2.0 Array	GPL570	-
420	synovial_membrane_1	synovial_membrane	NCBI GEO	GSE7307	Human body index - transcriptional profiling	GSM175810	Synovial Membrane 1 Normal	GSM175810.CEL	Adult	-	Affymetrix	[HG-U133_Plus_2] Affymetrix Human Genome U133 Plus 2.0 Array	GPL570	-
421	synovial_membrane_2	synovial_membrane	NCBI GEO	GSE7307	Human body index - transcriptional profiling	GSM175811	Synovial Membrane 2 Normal	GSM175811.CEL	Adult	-	Affymetrix	[HG-U133_Plus_2] Affymetrix Human Genome U133 Plus 2.0 Array	GPL570	-
422	synovial_membrane_3	synovial_membrane	NCBI GEO	GSE7307	Human body index - transcriptional profiling	GSM175812	Synovial Membrane 3 Normal	GSM175812.CEL	Adult	-	Affymetrix	[HG-U133_Plus_2] Affymetrix Human Genome U133 Plus 2.0 Array	GPL570	-
423	synovial_membrane_4	synovial_membrane	NCBI GEO	GSE7307	Human body index - transcriptional profiling	GSM176290	Synovial Membrane 4 Normal	GSM176290.CEL	Adult	-	Affymetrix	[HG-U133_Plus_2] Affymetrix Human Genome U133 Plus 2.0 Array	GPL570	-
424	synovial_membrane_5	synovial_membrane	NCBI GEO	GSE7307	Human body index - transcriptional profiling	GSM176291	Synovial Membrane 5 Normal	GSM176291.CEL	Adult	-	Affymetrix	[HG-U133_Plus_2] Affymetrix Human Genome U133 Plus 2.0 Array	GPL570	-
425	synovial_membrane_6	synovial_membrane	NCBI GEO	GSE7307	Human body index - transcriptional profiling	GSM176292	Synovial Membrane 6 Normal	GSM176292.CEL	Adult	-	Affymetrix	[HG-U133_Plus_2] Affymetrix Human Genome U133 Plus 2.0 Array	GPL570	-
426	temporal_lobe_1	temporal_lobe	NCBI GEO	GSE7307	Human body index - transcriptional profiling	GSM175874	Temporal Lobe 1 Normal	GSM175874.CEL	Adult	-	Affymetrix	[HG-U133_Plus_2] Affymetrix Human Genome U133 Plus 2.0 Array	GPL570	-
427	temporal_lobe_2	temporal_lobe	NCBI GEO	GSE7307	Human body index - transcriptional profiling	GSM175875	Temporal Lobe 2 Normal	GSM175875.CEL	Adult	-	Affymetrix	[HG-U133_Plus_2] Affymetrix Human Genome U133 Plus 2.0 Array	GPL570	-
428	temporal_lobe_3	temporal_lobe	NCBI GEO	GSE7307	Human body index - transcriptional profiling	GSM175876	Temporal Lobe 3 Normal	GSM175876.CEL	Adult	-	Affymetrix	[HG-U133_Plus_2] Affymetrix Human Genome U133 Plus 2.0 Array	GPL570	-
429	temporal_lobe_4	temporal_lobe	NCBI GEO	GSE7307	Human body index - transcriptional profiling	GSM175877	Temporal Lobe 4 Normal	GSM175877.CEL	Adult	-	Affymetrix	[HG-U133_Plus_2] Affymetrix Human Genome U133 Plus 2.0 Array	GPL570	-
430	temporal_lobe_5	temporal_lobe	NCBI GEO	GSE7307	Human body index - transcriptional profiling	GSM176060	Temporal Lobe 5 Normal	GSM176060.CEL	Adult	-	Affymetrix	[HG-U133_Plus_2] Affymetrix Human Genome U133 Plus 2.0 Array	GPL570	-
431	temporal_lobe_6	temporal_lobe	NCBI GEO	GSE7307	Human body index - transcriptional profiling	GSM176069	Temporal Lobe 9 Normal	GSM176069.CEL	Adult	-	Affymetrix	[HG-U133_Plus_2] Affymetrix Human Genome U133 Plus 2.0 Array	GPL570	-
432	temporal_lobe_7	temporal_lobe	NCBI GEO	GSE7307	Human body index - transcriptional profiling	GSM176214	Temporal Lobe 8 Normal	GSM176214.CEL	Adult	-	Affymetrix	[HG-U133_Plus_2] Affymetrix Human Genome U133 Plus 2.0 Array	GPL570	-
433	temporal_lobe_8	temporal_lobe	NCBI GEO	GSE7307	Human body index - transcriptional profiling	GSM176215	Temporal Lobe 10 Normal	GSM176215.CEL	Adult	-	Affymetrix	[HG-U133_Plus_2] Affymetrix Human Genome U133 Plus 2.0 Array	GPL570	-
434	testis_7	testis	EBI AE	E-TABM-130	Transcription profiling of human, mouse and rat differentiated cell sub-types leading to sperm formation	-	total testis	HTT1_U133_plus2_philippe_demougin_060105.CEL	Adult	-	Affymetrix	[HG-U133_Plus_2] Affymetrix Human Genome U133 Plus 2.0 Array	GPL570	-
435	testis_8	testis	EBI AE	E-TABM-130	Transcription profiling of human, mouse and rat differentiated cell sub-types leading to sperm formation	-	total testis	HTT2_U133_plus2_philippe_demougin_060105.CEL	Adult	-	Affymetrix	[HG-U133_Plus_2] Affymetrix Human Genome U133 Plus 2.0 Array	GPL570	-
436	testis_1	testis	NCBI GEO	GSE7307	Human body index - transcriptional profiling	GSM175942	Testes BD Normal	GSM175942.CEL	Adult	-	Affymetrix	[HG-U133_Plus_2] Affymetrix Human Genome U133 Plus 2.0 Array	GPL570	-
437	testis_2	testis	NCBI GEO	GSE7307	Human body index - transcriptional profiling	GSM176113	Testes 5 Normal	GSM176113.CEL	Adult	-	Affymetrix	[HG-U133_Plus_2] Affymetrix Human Genome U133 Plus 2.0 Array	GPL570	-
438	testis_3	testis	NCBI GEO	GSE7307	Human body index - transcriptional profiling	GSM176275	Testes 4 Normal	GSM176275.CEL	Adult	-	Affymetrix	[HG-U133_Plus_2] Affymetrix Human Genome U133 Plus 2.0 Array	GPL570	-
439	testis_4	testis	NCBI GEO	GSE7307	Human body index - transcriptional profiling	GSM176276	Testes 6 Normal	GSM176276.CEL	Adult	-	Affymetrix	[HG-U133_Plus_2] Affymetrix Human Genome U133 Plus 2.0 Array	GPL570	-
440	testis_5	testis	NCBI GEO	GSE7307	Human body index - transcriptional profiling	GSM176422	Testes 1 Normal	GSM176422.CEL	Adult	-	Affymetrix	[HG-U133_Plus_2] Affymetrix Human Genome U133 Plus 2.0 Array	GPL570	-
441	testis_6	testis	NCBI GEO	GSE7307	Human body index - transcriptional profiling	GSM176423	Testes 2 Normal	GSM176423.CEL	Adult	-	Affymetrix	[HG-U133_Plus_2] Affymetrix Human Genome U133 Plus 2.0 Array	GPL570	-
442	thalamus_1	thalamus	NCBI GEO	GSE7307	Human body index - transcriptional profiling	GSM175885	Thalamus 1 Normal	GSM175885.CEL	Adult	-	Affymetrix	[HG-U133_Plus_2] Affymetrix Human Genome U133 Plus 2.0 Array	GPL570	-
443	thalamus_2	thalamus	NCBI GEO	GSE7307	Human body index - transcriptional profiling	GSM175886	Thalamus 2 Normal	GSM175886.CEL	Adult	-	Affymetrix	[HG-U133_Plus_2] Affymetrix Human Genome U133 Plus 2.0 Array	GPL570	-
444	thalamus_3	thalamus	NCBI GEO	GSE7307	Human body index - transcriptional profiling	GSM175887	Thalamus 3 Normal	GSM175887.CEL	Adult	-	Affymetrix	[HG-U133_Plus_2] Affymetrix Human Genome U133 Plus 2.0 Array	GPL570	-
445	thalamus_4	thalamus	NCBI GEO	GSE7307	Human body index - transcriptional profiling	GSM175888	Thalamus 4 Normal	GSM175888.CEL	Adult	-	Affymetrix	[HG-U133_Plus_2] Affymetrix Human Genome U133 Plus 2.0 Array	GPL570	-
446	thalamus_5	thalamus	NCBI GEO	GSE7307	Human body index - transcriptional profiling	GSM176061	Thalamus 5 Normal	GSM176061.CEL	Adult	-	Affymetrix	[HG-U133_Plus_2] Affymetrix Human Genome U133 Plus 2.0 Array	GPL570	-
447	thalamus_6	thalamus	NCBI GEO	GSE7307	Human body index - transcriptional profiling	GSM176070	Thalamus 9 Normal	GSM176070.CEL	Adult	-	Affymetrix	[HG-U133_Plus_2] Affymetrix Human Genome U133 Plus 2.0 Array	GPL570	-
448	thalamus_7	thalamus	NCBI GEO	GSE7307	Human body index - transcriptional profiling	GSM176216	Thalamus 8 Normal	GSM176216.CEL	Adult	-	Affymetrix	[HG-U133_Plus_2] Affymetrix Human Genome U133 Plus 2.0 Array	GPL570	-
449	thalamus_8	thalamus	NCBI GEO	GSE7307	Human body index - transcriptional profiling	GSM176217	Thalamus 10 Normal	GSM176217.CEL	Adult	-	Affymetrix	[HG-U133_Plus_2] Affymetrix Human Genome U133 Plus 2.0 Array	GPL570	-
450	thalamus_lateral_nucleus_1	thalamus_lateral_nucleus	NCBI GEO	GSE7307	Human body index - transcriptional profiling	GSM176452	Thalamus Lateral Nuclei 3 Normal	GSM176452.CEL	Adult	-	Affymetrix	[HG-U133_Plus_2] Affymetrix Human Genome U133 Plus 2.0 Array	GPL570	-
451	thalamus_lateral_nucleus_2	thalamus_lateral_nucleus	NCBI GEO	GSE7307	Human body index - transcriptional profiling	GSM176454	Thalamus Lateral Nuclei 4 Normal	GSM176454.CEL	Adult	-	Affymetrix	[HG-U133_Plus_2] Affymetrix Human Genome U133 Plus 2.0 Array	GPL570	-
452	thalamus_subthalamic_nucleus_1	thalamus_subthalamic_nucleus	NCBI GEO	GSE7307	Human body index - transcriptional profiling	GSM176451	Thalamus Subthalamic Nucleus 3 Normal	GSM176451.CEL	Adult	-	Affymetrix	[HG-U133_Plus_2] Affymetrix Human Genome U133 Plus 2.0 Array	GPL570	-
453	thalamus_subthalamic_nucleus_2	thalamus_subthalamic_nucleus	NCBI GEO	GSE7307	Human body index - transcriptional profiling	GSM176453	Thalamus Subthalamic Nucleus 4 Normal	GSM176453.CEL	Adult	-	Affymetrix	[HG-U133_Plus_2] Affymetrix Human Genome U133 Plus 2.0 Array	GPL570	-
454	thymus_1	thymus	NCBI GEO	GSE7307	Human body index - transcriptional profiling	GSM175973	Thymus Gland 1 Normal	GSM175973.CEL	Adult	-	Affymetrix	[HG-U133_Plus_2] Affymetrix Human Genome U133 Plus 2.0 Array	GPL570	-
455	thymus_2	thymus	NCBI GEO	GSE7307	Human body index - transcriptional profiling	GSM176262	Thymus Gland 10 Normal	GSM176262.CEL	Adult	-	Affymetrix	[HG-U133_Plus_2] Affymetrix Human Genome U133 Plus 2.0 Array	GPL570	-
456	thyroid_gland_1	thyroid_gland	NCBI GEO	GSE7307	Human body index - transcriptional profiling	GSM175954	Thyroid Gland BD Normal	GSM175954.CEL	Adult	-	Affymetrix	[HG-U133_Plus_2] Affymetrix Human Genome U133 Plus 2.0 Array	GPL570	-
457	thyroid_gland_2	thyroid_gland	NCBI GEO	GSE7307	Human body index - transcriptional profiling	GSM176418	Thyroid Gland 1 Normal	GSM176418.CEL	Adult	-	Affymetrix	[HG-U133_Plus_2] Affymetrix Human Genome U133 Plus 2.0 Array	GPL570	-
458	thyroid_gland_3	thyroid_gland	NCBI GEO	GSE7307	Human body index - transcriptional profiling	GSM176419	Thyroid Gland 2 Normal	GSM176419.CEL	Adult	-	Affymetrix	[HG-U133_Plus_2] Affymetrix Human Genome U133 Plus 2.0 Array	GPL570	-
459	thyroid_gland_4	thyroid_gland	NCBI GEO	GSE7307	Human body index - transcriptional profiling	GSM176420	Thyroid Gland 3 Normal	GSM176420.CEL	Adult	-	Affymetrix	[HG-U133_Plus_2] Affymetrix Human Genome U133 Plus 2.0 Array	GPL570	-
460	thyroid_gland_5	thyroid_gland	NCBI GEO	GSE7307	Human body index - transcriptional profiling	GSM176421	Thyroid Gland 4 Normal	GSM176421.CEL	Adult	-	Affymetrix	[HG-U133_Plus_2] Affymetrix Human Genome U133 Plus 2.0 Array	GPL570	-
461	tongue_1	tongue	NCBI GEO	GSE7307	Human body index - transcriptional profiling	GSM175946	Tongue BD Normal	GSM175946.CEL	Adult	-	Affymetrix	[HG-U133_Plus_2] Affymetrix Human Genome U133 Plus 2.0 Array	GPL570	-
462	tongue_2	tongue	NCBI GEO	GSE7307	Human body index - transcriptional profiling	GSM175953	Tongue SG Normal	GSM175953.CEL	Adult	-	Affymetrix	[HG-U133_Plus_2] Affymetrix Human Genome U133 Plus 2.0 Array	GPL570	-
463	tongue_main_corpus_1	tongue_main_corpus	NCBI GEO	GSE7307	Human body index - transcriptional profiling	GSM175900	Tongue Main Corpus 3 Normal	GSM175900.CEL	Adult	-	Affymetrix	[HG-U133_Plus_2] Affymetrix Human Genome U133 Plus 2.0 Array	GPL570	-
464	tongue_main_corpus_2	tongue_main_corpus	NCBI GEO	GSE7307	Human body index - transcriptional profiling	GSM176014	Tongue Main Corpus 1 Normal	GSM176014.CEL	Adult	-	Affymetrix	[HG-U133_Plus_2] Affymetrix Human Genome U133 Plus 2.0 Array	GPL570	-
465	tongue_main_corpus_3	tongue_main_corpus	NCBI GEO	GSE7307	Human body index - transcriptional profiling	GSM176019	Tongue Main Corpus 2 Normal	GSM176019.CEL	Adult	-	Affymetrix	[HG-U133_Plus_2] Affymetrix Human Genome U133 Plus 2.0 Array	GPL570	-
466	tongue_main_corpus_4	tongue_main_corpus	NCBI GEO	GSE7307	Human body index - transcriptional profiling	GSM176029	Tongue Main Corpus 4 Normal	GSM176029.CEL	Adult	-	Affymetrix	[HG-U133_Plus_2] Affymetrix Human Genome U133 Plus 2.0 Array	GPL570	-
467	tongue_superior_with_papillae_1	tongue_superior_with_papillae	NCBI GEO	GSE7307	Human body index - transcriptional profiling	GSM175896	Tongue Superior With Papillae 1 Normal	GSM175896.CEL	Adult	-	Affymetrix	[HG-U133_Plus_2] Affymetrix Human Genome U133 Plus 2.0 Array	GPL570	-
468	tongue_superior_with_papillae_2	tongue_superior_with_papillae	NCBI GEO	GSE7307	Human body index - transcriptional profiling	GSM175897	Tongue Superior With Papillae 2 Normal	GSM175897.CEL	Adult	-	Affymetrix	[HG-U133_Plus_2] Affymetrix Human Genome U133 Plus 2.0 Array	GPL570	-
469	tongue_superior_with_papillae_3	tongue_superior_with_papillae	NCBI GEO	GSE7307	Human body index - transcriptional profiling	GSM175898	Tongue Superior With Papillae 3 Normal	GSM175898.CEL	Adult	-	Affymetrix	[HG-U133_Plus_2] Affymetrix Human Genome U133 Plus 2.0 Array	GPL570	-
470	tongue_superior_with_papillae_4	tongue_superior_with_papillae	NCBI GEO	GSE7307	Human body index - transcriptional profiling	GSM175899	Tongue Superior With Papillae 4 Normal	GSM175899.CEL	Adult	-	Affymetrix	[HG-U133_Plus_2] Affymetrix Human Genome U133 Plus 2.0 Array	GPL570	-
471	tonsil_1	tonsil	NCBI GEO	GSE7307	Human body index - transcriptional profiling	GSM175976	Tonsil 3 Normal	GSM175976.CEL	Adult	-	Affymetrix	[HG-U133_Plus_2] Affymetrix Human Genome U133 Plus 2.0 Array	GPL570	-
472	tonsil_2	tonsil	NCBI GEO	GSE7307	Human body index - transcriptional profiling	GSM176015	Tonsil 2 Normal	GSM176015.CEL	Adult	-	Affymetrix	[HG-U133_Plus_2] Affymetrix Human Genome U133 Plus 2.0 Array	GPL570	-
473	tonsil_3	tonsil	NCBI GEO	GSE7307	Human body index - transcriptional profiling	GSM176114	Tonsil 5 Normal	GSM176114.CEL	Adult	-	Affymetrix	[HG-U133_Plus_2] Affymetrix Human Genome U133 Plus 2.0 Array	GPL570	-
474	trachea_1	trachea	NCBI GEO	GSE7307	Human body index - transcriptional profiling	GSM175944	Trachea BD Normal	GSM175944.CEL	Adult	-	Affymetrix	[HG-U133_Plus_2] Affymetrix Human Genome U133 Plus 2.0 Array	GPL570	-
475	trachea_2	trachea	NCBI GEO	GSE7307	Human body index - transcriptional profiling	GSM175980	Trachea 2 Normal	GSM175980.CEL	Adult	-	Affymetrix	[HG-U133_Plus_2] Affymetrix Human Genome U133 Plus 2.0 Array	GPL570	-
476	trachea_3	trachea	NCBI GEO	GSE7307	Human body index - transcriptional profiling	GSM175981	Trachea 3 Normal	GSM175981.CEL	Adult	-	Affymetrix	[HG-U133_Plus_2] Affymetrix Human Genome U133 Plus 2.0 Array	GPL570	-
477	trachea_4	trachea	NCBI GEO	GSE7307	Human body index - transcriptional profiling	GSM176023	Trachea 4 Normal	GSM176023.CEL	Adult	-	Affymetrix	[HG-U133_Plus_2] Affymetrix Human Genome U133 Plus 2.0 Array	GPL570	-
478	urethra_1	urethra	NCBI GEO	GSE7307	Human body index - transcriptional profiling	GSM176279	Urethra 5 Normal	GSM176279.CEL	Adult	-	Affymetrix	[HG-U133_Plus_2] Affymetrix Human Genome U133 Plus 2.0 Array	GPL570	-
479	urethra_2	urethra	NCBI GEO	GSE7307	Human body index - transcriptional profiling	GSM176280	Urethra 6 Normal	GSM176280.CEL	Adult	-	Affymetrix	[HG-U133_Plus_2] Affymetrix Human Genome U133 Plus 2.0 Array	GPL570	-
480	urethra_3	urethra	NCBI GEO	GSE7307	Human body index - transcriptional profiling	GSM176428	Urethra 1 Normal	GSM176428.CEL	Adult	-	Affymetrix	[HG-U133_Plus_2] Affymetrix Human Genome U133 Plus 2.0 Array	GPL570	-
481	urethra_4	urethra	NCBI GEO	GSE7307	Human body index - transcriptional profiling	GSM176429	Urethra 2 Normal	GSM176429.CEL	Adult	-	Affymetrix	[HG-U133_Plus_2] Affymetrix Human Genome U133 Plus 2.0 Array	GPL570	-
482	urethra_5	urethra	NCBI GEO	GSE7307	Human body index - transcriptional profiling	GSM176430	Urethra 4 Normal	GSM176430.CEL	Adult	-	Affymetrix	[HG-U133_Plus_2] Affymetrix Human Genome U133 Plus 2.0 Array	GPL570	-
483	uterus_1	uterus	NCBI GEO	GSE7307	Human body index - transcriptional profiling	GSM175945	Uterus BD Normal	GSM175945.CEL	Adult	-	Affymetrix	[HG-U133_Plus_2] Affymetrix Human Genome U133 Plus 2.0 Array	GPL570	-
484	vagina_1	vagina	NCBI GEO	GSE7307	Human body index - transcriptional profiling	GSM175878	Vagina 3 Normal	GSM175878.CEL	Adult	-	Affymetrix	[HG-U133_Plus_2] Affymetrix Human Genome U133 Plus 2.0 Array	GPL570	-
485	vagina_2	vagina	NCBI GEO	GSE7307	Human body index - transcriptional profiling	GSM176129	Vagina 8 Normal	GSM176129.CEL	Adult	-	Affymetrix	[HG-U133_Plus_2] Affymetrix Human Genome U133 Plus 2.0 Array	GPL570	-
486	vagina_3	vagina	NCBI GEO	GSE7307	Human body index - transcriptional profiling	GSM176134	Vagina 9 Normal	GSM176134.CEL	Adult	-	Affymetrix	[HG-U133_Plus_2] Affymetrix Human Genome U133 Plus 2.0 Array	GPL570	-
487	vagina_4	vagina	NCBI GEO	GSE7307	Human body index - transcriptional profiling	GSM176139	Vagina 10 Normal	GSM176139.CEL	Adult	-	Affymetrix	[HG-U133_Plus_2] Affymetrix Human Genome U133 Plus 2.0 Array	GPL570	-
488	muscle_vascular_smooth_1	muscle_vascular_smooth	EBI AE	E-TABM-130	Transcription profiling of human, mouse and rat differentiated cell sub-types leading to sperm formation	-	vascular smooth muscle	rl100904_IMA69_CON.CEL	Adult	-	Affymetrix	[HG-U133_Plus_2] Affymetrix Human Genome U133 Plus 2.0 Array	GPL570	-
489	muscle_vascular_smooth_2	muscle_vascular_smooth	EBI AE	E-TABM-130	Transcription profiling of human, mouse and rat differentiated cell sub-types leading to sperm formation	-	vascular smooth muscle	rl100604_IMA14_CON.CEL	Adult	-	Affymetrix	[HG-U133_Plus_2] Affymetrix Human Genome U133 Plus 2.0 Array	GPL570	-
490	vein_saphenous_1	vein_saphenous	NCBI GEO	GSE7307	Human body index - transcriptional profiling	GSM175879	Saphenous Vein 2 Normal	GSM175879.CEL	Adult	-	Affymetrix	[HG-U133_Plus_2] Affymetrix Human Genome U133 Plus 2.0 Array	GPL570	-
491	vein_saphenous_2	vein_saphenous	NCBI GEO	GSE7307	Human body index - transcriptional profiling	GSM175880	Saphenous Vein 3 Normal	GSM175880.CEL	Adult	-	Affymetrix	[HG-U133_Plus_2] Affymetrix Human Genome U133 Plus 2.0 Array	GPL570	-
492	vena_cava_1	vena_cava	NCBI GEO	GSE7307	Human body index - transcriptional profiling	GSM176038	Vena Cava AB Normal	GSM176038.CEL	Adult	-	Affymetrix	[HG-U133_Plus_2] Affymetrix Human Genome U133 Plus 2.0 Array	GPL570	-
493	ventral_tegmental_area_1	ventral_tegmental_area	NCBI GEO	GSE7307	Human body index - transcriptional profiling	GSM175829	Ventral Tegmental Area 1 Normal	GSM175829.CEL	Adult	-	Affymetrix	[HG-U133_Plus_2] Affymetrix Human Genome U133 Plus 2.0 Array	GPL570	-
494	ventral_tegmental_area_2	ventral_tegmental_area	NCBI GEO	GSE7307	Human body index - transcriptional profiling	GSM175830	Ventral Tegmental Area 2 Normal	GSM175830.CEL	Adult	-	Affymetrix	[HG-U133_Plus_2] Affymetrix Human Genome U133 Plus 2.0 Array	GPL570	-
495	ventral_tegmental_area_3	ventral_tegmental_area	NCBI GEO	GSE7307	Human body index - transcriptional profiling	GSM175831	Ventral Tegmental Area 3 Normal	GSM175831.CEL	Adult	-	Affymetrix	[HG-U133_Plus_2] Affymetrix Human Genome U133 Plus 2.0 Array	GPL570	-
496	ventral_tegmental_area_4	ventral_tegmental_area	NCBI GEO	GSE7307	Human body index - transcriptional profiling	GSM175832	Ventral Tegmental Area 4 Normal	GSM175832.CEL	Adult	-	Affymetrix	[HG-U133_Plus_2] Affymetrix Human Genome U133 Plus 2.0 Array	GPL570	-
497	ventral_tegmental_area_5	ventral_tegmental_area	NCBI GEO	GSE7307	Human body index - transcriptional profiling	GSM176064	Ventral Tegmental Area 5 Normal	GSM176064.CEL	Adult	-	Affymetrix	[HG-U133_Plus_2] Affymetrix Human Genome U133 Plus 2.0 Array	GPL570	-
498	ventral_tegmental_area_6	ventral_tegmental_area	NCBI GEO	GSE7307	Human body index - transcriptional profiling	GSM176071	Ventral Tegmental Area 9 Normal	GSM176071.CEL	Adult	-	Affymetrix	[HG-U133_Plus_2] Affymetrix Human Genome U133 Plus 2.0 Array	GPL570	-
499	ventral_tegmental_area_7	ventral_tegmental_area	NCBI GEO	GSE7307	Human body index - transcriptional profiling	GSM176222	Ventral Tegmental Area 8 Normal	GSM176222.CEL	Adult	-	Affymetrix	[HG-U133_Plus_2] Affymetrix Human Genome U133 Plus 2.0 Array	GPL570	-
500	ventral_tegmental_area_8	ventral_tegmental_area	NCBI GEO	GSE7307	Human body index - transcriptional profiling	GSM176223	Ventral Tegmental Area 10 Normal	GSM176223.CEL	Adult	-	Affymetrix	[HG-U133_Plus_2] Affymetrix Human Genome U133 Plus 2.0 Array	GPL570	-
501	vestibular_nuclei_1	vestibular_nuclei	NCBI GEO	GSE7307	Human body index - transcriptional profiling	GSM176066	Vestibular Nuclei Superior 6 Normal	GSM176066.CEL	Adult	-	Affymetrix	[HG-U133_Plus_2] Affymetrix Human Genome U133 Plus 2.0 Array	GPL570	-
502	vestibular_nuclei_2	vestibular_nuclei	NCBI GEO	GSE7307	Human body index - transcriptional profiling	GSM176077	Vestibular Nuclei Superior 10 Normal	GSM176077.CEL	Adult	-	Affymetrix	[HG-U133_Plus_2] Affymetrix Human Genome U133 Plus 2.0 Array	GPL570	-
503	vestibular_nuclei_3	vestibular_nuclei	NCBI GEO	GSE7307	Human body index - transcriptional profiling	GSM176224	Vestibular Nuclei Superior 8 Normal	GSM176224.CEL	Adult	-	Affymetrix	[HG-U133_Plus_2] Affymetrix Human Genome U133 Plus 2.0 Array	GPL570	-
504	vestibular_nuclei_4	vestibular_nuclei	NCBI GEO	GSE7307	Human body index - transcriptional profiling	GSM176225	Vestibular Nuclei Superior 9 Normal	GSM176225.CEL	Adult	-	Affymetrix	[HG-U133_Plus_2] Affymetrix Human Genome U133 Plus 2.0 Array	GPL570	-
505	vestibular_nucleus_1	vestibular_nucleus	NCBI GEO	GSE7307	Human body index - transcriptional profiling	GSM175893	Vestibular Nuclei Superior 2 Normal	GSM175893.CEL	Adult	-	Affymetrix	[HG-U133_Plus_2] Affymetrix Human Genome U133 Plus 2.0 Array	GPL570	-
506	vestibular_nucleus_2	vestibular_nucleus	NCBI GEO	GSE7307	Human body index - transcriptional profiling	GSM175894	Vestibular Nuclei Superior 3 Normal	GSM175894.CEL	Adult	-	Affymetrix	[HG-U133_Plus_2] Affymetrix Human Genome U133 Plus 2.0 Array	GPL570	-
507	vestibular_nucleus_3	vestibular_nucleus	NCBI GEO	GSE7307	Human body index - transcriptional profiling	GSM175895	Vestibular Nuclei Superior 4 Normal	GSM175895.CEL	Adult	-	Affymetrix	[HG-U133_Plus_2] Affymetrix Human Genome U133 Plus 2.0 Array	GPL570	-
508	vulva_1	vulva	NCBI GEO	GSE7307	Human body index - transcriptional profiling	GSM176078	Vulva 3 Normal	GSM176078.CEL	Adult	-	Affymetrix	[HG-U133_Plus_2] Affymetrix Human Genome U133 Plus 2.0 Array	GPL570	-
509	vulva_2	vulva	NCBI GEO	GSE7307	Human body index - transcriptional profiling	GSM176079	Vulva 8 Normal	GSM176079.CEL	Adult	-	Affymetrix	[HG-U133_Plus_2] Affymetrix Human Genome U133 Plus 2.0 Array	GPL570	-
510	vulva_3	vulva	NCBI GEO	GSE7307	Human body index - transcriptional profiling	GSM176080	Vulva 9 Normal	GSM176080.CEL	Adult	-	Affymetrix	[HG-U133_Plus_2] Affymetrix Human Genome U133 Plus 2.0 Array	GPL570	-
511	vulva_4	vulva	NCBI GEO	GSE7307	Human body index - transcriptional profiling	GSM176081	Vulva 10 Normal	GSM176081.CEL	Adult	-	Affymetrix	[HG-U133_Plus_2] Affymetrix Human Genome U133 Plus 2.0 Array	GPL570	-
2042	oocyte_MII-arrested_1	oocyte_MII-arrested	NCBI GEO	GSE5850	Microarray analysis of NL and PCOS oocytes	GSM136511	Microarray analysis of NL and PCOS oocytes (NL1)	GSM136511.CEL	Adult	-	Affymetrix	[HG-U133_Plus_2] Affymetrix Human Genome U133 Plus 2.0 Array	GPL570	-
2043	oocyte_MII-arrested_2	oocyte_MII-arrested	NCBI GEO	GSE5850	Microarray analysis of NL and PCOS oocytes	GSM136512	Microarray analysis of NL and PCOS oocytes (NL2)	GSM136512.CEL	Adult	-	Affymetrix	[HG-U133_Plus_2] Affymetrix Human Genome U133 Plus 2.0 Array	GPL570	-
2044	oocyte_MII-arrested_3	oocyte_MII-arrested	NCBI GEO	GSE5850	Microarray analysis of NL and PCOS oocytes	GSM136513	Microarray analysis of NL and PCOS oocytes (NL3)	GSM136513.CEL	Adult	-	Affymetrix	[HG-U133_Plus_2] Affymetrix Human Genome U133 Plus 2.0 Array	GPL570	-
2045	oocyte_MII-arrested_4	oocyte_MII-arrested	NCBI GEO	GSE5850	Microarray analysis of NL and PCOS oocytes	GSM136519	Microarray analysis of NL and PCOS oocytes (NL4)	GSM136519.CEL	Adult	-	Affymetrix	[HG-U133_Plus_2] Affymetrix Human Genome U133 Plus 2.0 Array	GPL570	-
2046	oocyte_MII-arrested_5	oocyte_MII-arrested	NCBI GEO	GSE5850	Microarray analysis of NL and PCOS oocytes	GSM136525	Microarray analysis of NL and PCOS oocytes (NL5)	GSM136525.CEL	Adult	-	Affymetrix	[HG-U133_Plus_2] Affymetrix Human Genome U133 Plus 2.0 Array	GPL570	-
2047	oocyte_MII-arrested_6	oocyte_MII-arrested	NCBI GEO	GSE5850	Microarray analysis of NL and PCOS oocytes	GSM136526	Microarray analysis of NL and PCOS oocytes (NL6)	GSM136526.CEL	Adult	-	Affymetrix	[HG-U133_Plus_2] Affymetrix Human Genome U133 Plus 2.0 Array	GPL570	-
2048	cumulus_oocyte_complex_1	cumulus_oocyte_complex	NCBI GEO	GSE9526	Expression data from cumulus cells that surround oocytes resulting in early or late cleaving embryos	GSM241222	cumulus cells-early cleavage-rep1a	GSM241222.CEL	Adult	-	Affymetrix	[HG-U133_Plus_2] Affymetrix Human Genome U133 Plus 2.0 Array	GPL570	8 for COC samples from late-cleaving embryos were excluded. These are probably perfectly good for our purposes and can be included if need be. COC data from another study between lean and obese individuals is also available.
2049	cumulus_oocyte_complex_2	cumulus_oocyte_complex	NCBI GEO	GSE9526	Expression data from cumulus cells that surround oocytes resulting in early or late cleaving embryos	GSM241223	cumulus cells-early cleavage-rep1b	GSM241223.CEL	Adult	-	Affymetrix	[HG-U133_Plus_2] Affymetrix Human Genome U133 Plus 2.0 Array	GPL570	8 for COC samples from late-cleaving embryos were excluded. These are probably perfectly good for our purposes and can be included if need be. COC data from another study between lean and obese individuals is also available.
2050	cumulus_oocyte_complex_3	cumulus_oocyte_complex	NCBI GEO	GSE9526	Expression data from cumulus cells that surround oocytes resulting in early or late cleaving embryos	GSM241224	cumulus cells-early cleavage-rep2	GSM241224.CEL	Adult	-	Affymetrix	[HG-U133_Plus_2] Affymetrix Human Genome U133 Plus 2.0 Array	GPL570	8 for COC samples from late-cleaving embryos were excluded. These are probably perfectly good for our purposes and can be included if need be. COC data from another study between lean and obese individuals is also available.
2051	cumulus_oocyte_complex_4	cumulus_oocyte_complex	NCBI GEO	GSE9526	Expression data from cumulus cells that surround oocytes resulting in early or late cleaving embryos	GSM241225	cumulus cells-early cleavage-rep3	GSM241225.CEL	Adult	-	Affymetrix	[HG-U133_Plus_2] Affymetrix Human Genome U133 Plus 2.0 Array	GPL570	8 for COC samples from late-cleaving embryos were excluded. These are probably perfectly good for our purposes and can be included if need be. COC data from another study between lean and obese individuals is also available.
2052	cumulus_oocyte_complex_5	cumulus_oocyte_complex	NCBI GEO	GSE9526	Expression data from cumulus cells that surround oocytes resulting in early or late cleaving embryos	GSM241226	cumulus cells-early cleavage-rep4	GSM241226.CEL	Adult	-	Affymetrix	[HG-U133_Plus_2] Affymetrix Human Genome U133 Plus 2.0 Array	GPL570	8 for COC samples from late-cleaving embryos were excluded. These are probably perfectly good for our purposes and can be included if need be. COC data from another study between lean and obese individuals is also available.
2053	cumulus_oocyte_complex_6	cumulus_oocyte_complex	NCBI GEO	GSE9526	Expression data from cumulus cells that surround oocytes resulting in early or late cleaving embryos	GSM241227	cumulus cells-early cleavage-rep5	GSM241227.CEL	Adult	-	Affymetrix	[HG-U133_Plus_2] Affymetrix Human Genome U133 Plus 2.0 Array	GPL570	8 for COC samples from late-cleaving embryos were excluded. These are probably perfectly good for our purposes and can be included if need be. COC data from another study between lean and obese individuals is also available.
2054	cumulus_oocyte_complex_7	cumulus_oocyte_complex	NCBI GEO	GSE9526	Expression data from cumulus cells that surround oocytes resulting in early or late cleaving embryos	GSM241228	cumulus cells-early cleavage-rep6a	GSM241228.CEL	Adult	-	Affymetrix	[HG-U133_Plus_2] Affymetrix Human Genome U133 Plus 2.0 Array	GPL570	8 for COC samples from late-cleaving embryos were excluded. These are probably perfectly good for our purposes and can be included if need be. COC data from another study between lean and obese individuals is also available.
2055	cumulus_oocyte_complex_8	cumulus_oocyte_complex	NCBI GEO	GSE9526	Expression data from cumulus cells that surround oocytes resulting in early or late cleaving embryos	GSM241229	cumulus cells-early cleavage-rep6b	GSM241229.CEL	Adult	-	Affymetrix	[HG-U133_Plus_2] Affymetrix Human Genome U133 Plus 2.0 Array	GPL570	8 for COC samples from late-cleaving embryos were excluded. These are probably perfectly good for our purposes and can be included if need be. COC data from another study between lean and obese individuals is also available.
2056	oocyte_1	oocyte	NCBI GEO	GSE12034	The transcriptome of human oocytes	GSM304260	human oocyte, biological rep1	GSM304260.CEL	Adult	-	Affymetrix	[HG-U133_Plus_2] Affymetrix Human Genome U133 Plus 2.0 Array	GPL570	GPL570 + oocyte retured only a handful of stidies of which only 3 were relevant. Normal samples from all 3 are included here (This one and 2 other studies.)
2057	oocyte_2	oocyte	NCBI GEO	GSE12034	The transcriptome of human oocytes	GSM304261	human oocyte, biological rep2	GSM304261.CEL	Adult	-	Affymetrix	[HG-U133_Plus_2] Affymetrix Human Genome U133 Plus 2.0 Array	GPL570	GPL570 + oocyte retured only a handful of stidies of which only 3 were relevant. Normal samples from all 3 are included here (This one and 2 other studies.)
2058	oocyte_3	oocyte	NCBI GEO	GSE12034	The transcriptome of human oocytes	GSM304262	human oocyte, biological rep3	GSM304262.CEL	Adult	-	Affymetrix	[HG-U133_Plus_2] Affymetrix Human Genome U133 Plus 2.0 Array	GPL570	GPL570 + oocyte retured only a handful of stidies of which only 3 were relevant. Normal samples from all 3 are included here (This one and 2 other studies.)
2059	oocyte_4	oocyte	NCBI GEO	GSE11450	Transcriptome analysis of human mature oocytes and embryonic stem cells reveals overexpression of the proteasome pathway	GSM288812	Oocyte_M2-21	GSM288812.CEL	Adult	-	Affymetrix	[HG-U133_Plus_2] Affymetrix Human Genome U133 Plus 2.0 Array	GPL570	pooled, unfertilized, mature, it says
2060	oocyte_5	oocyte	NCBI GEO	GSE11450	Transcriptome analysis of human mature oocytes and embryonic stem cells reveals overexpression of the proteasome pathway	GSM288876	Oocyte_M2-24	GSM288876.CEL	Adult	-	Affymetrix	[HG-U133_Plus_2] Affymetrix Human Genome U133 Plus 2.0 Array	GPL570	pooled, unfertilized, mature, it says
2061	oocyte_6	oocyte	NCBI GEO	GSE11450	Transcriptome analysis of human mature oocytes and embryonic stem cells reveals overexpression of the proteasome pathway	GSM288877	Oocyte_M2-16	GSM288877.CEL	Adult	-	Affymetrix	[HG-U133_Plus_2] Affymetrix Human Genome U133 Plus 2.0 Array	GPL570	pooled, unfertilized, mature, it says
2189	female_gonad_9.1wpc_1	ovary	NCBI GEO	GSE15431	Global Gene Expression in the Human Fetal Testis and Ovary	GSM387005	Ovary 9.1 Weeks Gestation	GSM387005.CEL	embryonic	9.1wpc	Affymetrix	[HG-U133_Plus_2] Affymetrix Human Genome U133 Plus 2.0 Array	GPL570	-
2190	female_gonad_11wpc_1	ovary	NCBI GEO	GSE15431	Global Gene Expression in the Human Fetal Testis and Ovary	GSM387009	Ovary 11 Weeks Gestation	GSM387009.CEL	embryonic	11wpc	Affymetrix	[HG-U133_Plus_2] Affymetrix Human Genome U133 Plus 2.0 Array	GPL570	-
2191	female_gonad_12wpc_1	ovary	NCBI GEO	GSE15431	Global Gene Expression in the Human Fetal Testis and Ovary	GSM387010	Ovary 12 Weeks Gestation	GSM387010.CEL	embryonic	12wpc	Affymetrix	[HG-U133_Plus_2] Affymetrix Human Genome U133 Plus 2.0 Array	GPL570	-
2192	female_gonad_13.6wpc_1	ovary	NCBI GEO	GSE15431	Global Gene Expression in the Human Fetal Testis and Ovary	GSM387012	Ovary 13.6 Weeks Gestation rep1	GSM387012.CEL	embryonic	13.6wpc	Affymetrix	[HG-U133_Plus_2] Affymetrix Human Genome U133 Plus 2.0 Array	GPL570	-
2193	female_gonad_13.6wpc_2	ovary	NCBI GEO	GSE15431	Global Gene Expression in the Human Fetal Testis and Ovary	GSM387013	Ovary 13.6 Weeks Gestation rep2	GSM387013.CEL	embryonic	13.6wpc	Affymetrix	[HG-U133_Plus_2] Affymetrix Human Genome U133 Plus 2.0 Array	GPL570	-
2194	female_gonad_13.9wpc_1	ovary	NCBI GEO	GSE15431	Global Gene Expression in the Human Fetal Testis and Ovary	GSM387014	Ovary 13.9 Weeks Gestation	GSM387014.CEL	embryonic	13.9wpc	Affymetrix	[HG-U133_Plus_2] Affymetrix Human Genome U133 Plus 2.0 Array	GPL570	-
2195	female_gonad_16.1wpc_1	ovary	NCBI GEO	GSE15431	Global Gene Expression in the Human Fetal Testis and Ovary	GSM387016	Ovary 16.1 Weeks Gestation	GSM387016.CEL	embryonic	16.1wpc	Affymetrix	[HG-U133_Plus_2] Affymetrix Human Genome U133 Plus 2.0 Array	GPL570	-
2196	female_gonad_17.1-17.2wpc_1	ovary	NCBI GEO	GSE15431	Global Gene Expression in the Human Fetal Testis and Ovary	GSM387020	Ovary 17.1 Weeks Gestation	GSM387020.CEL	embryonic	17.1wpc	Affymetrix	[HG-U133_Plus_2] Affymetrix Human Genome U133 Plus 2.0 Array	GPL570	-
2197	female_gonad_18.1-18.6wpc_1	ovary	NCBI GEO	GSE15431	Global Gene Expression in the Human Fetal Testis and Ovary	GSM387021	Ovary 18.1 Weeks Gestation	GSM387021.CEL	embryonic	18.1wpc	Affymetrix	[HG-U133_Plus_2] Affymetrix Human Genome U133 Plus 2.0 Array	GPL570	-
2198	male_gonad_9.1wpc_1	testis	NCBI GEO	GSE15431	Global Gene Expression in the Human Fetal Testis and Ovary	GSM387023	Testis 9.1 Weeks Gestation	GSM387023.CEL	embryonic	9.1wpc	Affymetrix	[HG-U133_Plus_2] Affymetrix Human Genome U133 Plus 2.0 Array	GPL570	-
2199	male_gonad_11wpc_1	testis	NCBI GEO	GSE15431	Global Gene Expression in the Human Fetal Testis and Ovary	GSM387025	Testis 11 Weeks Gestation rep1	GSM387025.CEL	embryonic	11wpc	Affymetrix	[HG-U133_Plus_2] Affymetrix Human Genome U133 Plus 2.0 Array	GPL570	-
2200	male_gonad_11wpc_2	testis	NCBI GEO	GSE15431	Global Gene Expression in the Human Fetal Testis and Ovary	GSM387026	Testis 11 Weeks Gestation rep2	GSM387026.CEL	embryonic	11wpc	Affymetrix	[HG-U133_Plus_2] Affymetrix Human Genome U133 Plus 2.0 Array	GPL570	-
2201	male_gonad_12wpc_1	testis	NCBI GEO	GSE15431	Global Gene Expression in the Human Fetal Testis and Ovary	GSM387028	Testis 12 Weeks Gestation	GSM387028.CEL	embryonic	12wpc	Affymetrix	[HG-U133_Plus_2] Affymetrix Human Genome U133 Plus 2.0 Array	GPL570	-
2202	male_gonad_13.6wpc_1	testis	NCBI GEO	GSE15431	Global Gene Expression in the Human Fetal Testis and Ovary	GSM387030	Testis 13.6 Weeks Gestation	GSM387030.CEL	embryonic	13.6wpc	Affymetrix	[HG-U133_Plus_2] Affymetrix Human Genome U133 Plus 2.0 Array	GPL570	-
2203	male_gonad_13.9wpc_1	testis	NCBI GEO	GSE15431	Global Gene Expression in the Human Fetal Testis and Ovary	GSM387031	Testis 13.9 Weeks Gestation rep1	GSM387031.CEL	embryonic	13.9wpc	Affymetrix	[HG-U133_Plus_2] Affymetrix Human Genome U133 Plus 2.0 Array	GPL570	-
2204	male_gonad_13.9wpc_2	testis	NCBI GEO	GSE15431	Global Gene Expression in the Human Fetal Testis and Ovary	GSM387032	Testis 13.9 Weeks Gestation rep2	GSM387032.CEL	embryonic	13.9wpc	Affymetrix	[HG-U133_Plus_2] Affymetrix Human Genome U133 Plus 2.0 Array	GPL570	-
2205	male_gonad_16.1wpc_1	testis	NCBI GEO	GSE15431	Global Gene Expression in the Human Fetal Testis and Ovary	GSM387033	Testis 16.1 Weeks Gestation rep1	GSM387033.CEL	embryonic	16.1wpc	Affymetrix	[HG-U133_Plus_2] Affymetrix Human Genome U133 Plus 2.0 Array	GPL570	-
2206	male_gonad_16.1wpc_2	testis	NCBI GEO	GSE15431	Global Gene Expression in the Human Fetal Testis and Ovary	GSM387034	Testis 16.1 Weeks Gestation rep2	GSM387034.CEL	embryonic	16.1wpc	Affymetrix	[HG-U133_Plus_2] Affymetrix Human Genome U133 Plus 2.0 Array	GPL570	-
2207	male_gonad_17.1-17.2wpc_1	testis	NCBI GEO	GSE15431	Global Gene Expression in the Human Fetal Testis and Ovary	GSM387035	Testis 17.2 Weeks Gestation	GSM387035.CEL	embryonic	17.2wpc	Affymetrix	[HG-U133_Plus_2] Affymetrix Human Genome U133 Plus 2.0 Array	GPL570	-
2208	male_gonad_18.1-18.6wpc_1	testis	NCBI GEO	GSE15431	Global Gene Expression in the Human Fetal Testis and Ovary	GSM387036	Testis 18.6 Weeks Gestation	GSM387036.CEL	embryonic	18.6wpc	Affymetrix	[HG-U133_Plus_2] Affymetrix Human Genome U133 Plus 2.0 Array	GPL570	-
